# Supplementary material for: Phosphorylation of NMDA receptors by cyclin B/CDK1 modulates calcium dynamics and mitosis
Source: Commun Biol. 2020 Nov 12;3:665. doi: 10.1038/s42003-020-01393-3 (PMC7665045; doi:10.1038/s42003-020-01393-3)
Supplement: Supplementary file 4 — Supplementary Data 1 [file 42003_2020_1393_MOESM4_ESM.xlsx]

## Sheet: NR1wt+NR2Awt interphase (n=19)
Time (s)	cell 1	cell 2	cell 3	cell 4	cell 5	cell 6	cell 7	cell 8	cell 9	cell 10	cell 11	cell 12	cell 13	cell 14	cell 15	cell 16	cell 17	cell 18	cell 19
0	1.00217	1.09074	0.921277	0.9	1.00686	0.9	0.894118	0.917797	0.901724	0.9125	0.926923	0.9	0.9	0.9	1.1123	1.0646	1.00559	0.9	0.932787
0.921	1.00217	0.85	1.02766	0.983333	1.00686	1.01538	0.938235	0.866949	0.953448	0.9125	1.00385	1.01765	1.00714	0.957692	1.07951	0.937619	0.988644	1.01111	0.998361
1.853	1.00217	0.998148	0.985106	1.10833	0.928431	1.03462	0.952941	0.985593	1.0569	0.891667	0.907692	0.939216	1.09643	0.996154	1.16148	0.89	1.00559	1.01111	0.965574
2.774	1.00217	0.942593	0.985106	1.00417	0.85	1.03462	0.952941	0.917797	0.97069	0.9125	0.888462	0.978431	1.07857	0.976923	1.01393	1.00111	1.02254	1.09048	1.01475
3.706	1.00217	1.09074	0.96383	1.025	0.948039	1.09231	0.908824	0.866949	0.867241	0.870833	0.888462	1.11569	1.04286	1.01538	1.01393	0.969365	0.903898	1.12222	1.06393
4.627	1.00217	0.924074	0.921277	0.9625	0.987255	1.18846	0.923529	0.900847	0.918966	0.891667	0.965385	0.978431	0.989286	0.996154	1.17787	0.953492	1.03949	1.01111	1.09672
5.569	0.980435	0.961111	0.985106	0.941667	0.908824	1.18846	1.01177	1.00254	0.884483	0.975	0.946154	1.07647	1.04286	1.01538	1.12869	0.985238	0.971695	0.915873	1.06393
6.5	1.02391	1.01667	1.02766	1.025	0.987255	1.09231	0.967647	0.951695	1.00517	0.9125	0.869231	0.919608	1.04286	0.957692	1.19426	0.921746	0.971695	0.963492	0.998361
7.432	0.893478	0.998148	1.00638	1.06667	1.00686	1.07308	0.967647	0.985593	0.901724	0.933333	0.946154	1.09608	0.935714	0.919231	1.19426	1.04873	0.971695	1.04286	1.08033
8.353	0.915217	0.868519	1.07021	0.9625	1.02647	1.09231	1.08529	1.07034	0.97069	0.995833	0.907692	1.21372	1.025	0.996154	1.04672	0.89	1.09034	1.04286	0.998361
9.285	1.08913	1.01667	1.00638	1.0875	0.948039	1.03462	0.894118	0.866949	1.10862	0.975	0.907692	1.03726	0.971429	0.976923	0.964754	1.03286	1.07339	1.01111	1.19508
10.216	0.980435	0.97963	0.9	1.12917	0.948039	1.13077	1.05588	0.968644	0.918966	0.954167	0.946154	1.19412	1.11429	1.11154	1.0959	0.937619	1.02254	1.16984	1.03115
11.148	0.958696	1.03519	1.00638	1.04583	0.967647	1.01538	0.908824	1.17203	0.97069	0.954167	0.888462	1.03726	1.06071	0.938462	1.06312	0.969365	0.971695	1.04286	0.932787
12.079	0.958696	0.97963	1.07021	1.025	1.04608	1.09231	0.938235	0.951695	0.867241	0.9125	0.965385	1.09608	0.935714	1.11154	1.0959	0.937619	1.02254	0.963492	0.981967
13.011	0.980435	1.01667	0.985106	1.04583	1.08529	1.11154	0.908824	0.866949	0.987931	0.975	1.00385	1.07647	1.09643	0.938462	1.04672	0.953492	0.954746	0.947619	1.03115
13.932	0.893478	0.97963	1.02766	1.00417	0.987255	1.15	0.908824	0.951695	1.02241	0.9125	0.869231	1.05686	1.06071	0.976923	0.85	1.03286	1.03949	1.09048	1.01475
14.864	0.980435	1.03519	0.96383	1.04583	0.967647	0.976923	0.879412	0.968644	1.02241	0.975	0.926923	1.03726	1.09643	1.09231	1.21066	0.985238	0.886949	0.979365	0.998361
15.795	0.871739	0.998148	1.07021	0.9625	1.00686	1.13077	0.908824	1.01949	0.97069	0.9125	0.869231	0.998039	1.06071	1.01538	1.0959	1.03286	1.03949	1.10635	0.932787
16.717	1.06739	1.07222	0.985106	0.920833	1.00686	1.15	1.02647	0.951695	0.936207	0.9125	0.926923	1.07647	1.06071	1.11154	1.06312	1.03286	1.00559	1.01111	1.11312
17.648	0.958696	0.924074	1.09149	1.0875	0.967647	1.15	0.938235	1.00254	0.884483	0.933333	0.907692	0.958824	0.989286	0.996154	0.915574	1.04873	1.05644	1.04286	0.94918
18.58	0.893478	0.998148	1.04894	0.920833	1.04608	1.11154	0.908824	0.951695	1.03965	0.891667	0.946154	1.07647	1.04286	1.01538	1.04672	0.985238	1.07339	1.05873	0.932787
19.511	1.06739	1.07222	1.00638	1.00417	0.967647	1.18846	0.879412	0.968644	0.85	0.891667	0.946154	0.939216	0.935714	1.01538	1.01393	0.905873	0.971695	0.947619	1.03115
20.432	0.936957	1.03519	1.09149	1.00417	1.04608	1.03462	0.952941	0.985593	0.901724	0.954167	0.907692	0.998039	1.07857	1.09231	1.12869	1.03286	1.15814	1.04286	1.01475
21.364	0.893478	1.01667	0.9	0.941667	0.948039	1.03462	0.923529	1.01949	0.901724	0.975	0.907692	0.998039	1.09643	1.11154	0.997541	1.01698	1.10729	1.05873	1.04754
22.295	0.85	1.1463	0.96383	0.920833	1.02647	1.09231	0.938235	1.01949	1.02241	0.995833	0.946154	0.998039	1.04286	1.13077	1.01393	1.00111	1.02254	1.02698	1.1459
23.227	1.04565	1.0537	0.96383	1.00417	1.04608	1.09231	0.879412	0.900847	0.918966	0.995833	0.965385	1.05686	0.935714	0.996154	0.981148	1.03286	0.971695	1.04286	1.04754
24.158	0.980435	1.0537	1.04894	1.00417	1.02647	1.09231	0.967647	0.934746	1.02241	0.995833	0.946154	1.03726	1.00714	0.976923	1.1123	1.04873	1.02254	1.10635	1.03115
25.09	0.980435	0.97963	1.09149	1.025	0.928431	1.15	0.982353	0.951695	0.884483	0.933333	0.984615	1.07647	0.989286	1.03462	1.0959	0.985238	1.07339	0.963492	0.94918
26.021	1.02391	1.03519	1.00638	1.025	0.967647	1.18846	0.864706	0.917797	1.0569	0.9125	1.02308	1.09608	1.04286	1.07308	1.04672	0.937619	1.07339	1.09048	1.01475
26.943	1.02391	1.10926	1.00638	1.0875	1.04608	1.13077	0.982353	0.951695	1.00517	0.933333	0.888462	0.998039	0.935714	1.05385	1.03033	0.969365	1.02254	1.05873	0.981967
27.874	1.02391	1.07222	0.96383	0.920833	0.948039	0.938462	0.923529	0.985593	0.867241	0.9125	0.946154	0.998039	1.00714	1.03462	1.04672	1.00111	1.02254	1.20159	1.06393
28.796	0.958696	0.924074	1.02766	1.025	0.967647	1.16923	1.05588	0.85	1.0569	0.933333	0.926923	1.03726	0.989286	0.976923	1.06312	1.00111	0.886949	0.963492	0.932787
29.727	1.06739	1.01667	0.985106	1.025	1.06569	1.09231	0.908824	1.05339	1.09138	0.891667	0.869231	1.05686	1.04286	1.05385	1.03033	1.00111	1.10729	1.01111	1.01475
30.659	1.13261	1.09074	0.96383	0.983333	1.45784	1.15	0.894118	1.03644	1.03965	0.975	0.926923	1.07647	1.025	1.05385	0.866393	1.00111	1.03949	1.10635	0.916393
31.59	1.00217	0.998148	1.02766	1.00417	1.51667	1.11154	0.982353	1.00254	1.02241	0.954167	0.869231	0.958824	0.989286	0.976923	1.14508	0.985238	1.07339	0.995238	0.9
32.522	1.02391	0.97963	1.02766	0.983333	1.41863	1.22692	0.923529	0.934746	0.918966	0.995833	0.965385	1.05686	1.07857	1.18846	0.997541	1.04873	1.09034	0.995238	1.04754
33.453	0.936957	1.0537	1.00638	1.04583	1.39902	1.16923	0.923529	0.951695	0.953448	0.870833	0.984615	1.21372	0.971429	1.11154	0.964754	0.937619	0.903898	1.01111	0.965574
34.385	1.06739	1.01667	0.96383	1.17083	1.43823	1.03462	0.85	0.951695	0.953448	0.85	0.85	1.03726	1.07857	1.09231	1.07951	0.937619	0.920847	1.05873	1.04754
35.306	0.980435	0.998148	1.07021	1.00417	1.53628	1.18846	0.879412	0.951695	0.918966	0.870833	0.926923	0.998039	1.025	0.996154	1.19426	1.0646	1.05644	0.915873	0.965574
36.228	1.00217	1.01667	1.02766	0.983333	1.57549	1.13077	0.923529	0.917797	1.02241	0.933333	1.00385	1.03726	1.04286	1.03462	1.07951	1.08048	1.00559	1.04286	0.981967
37.149	1.00217	1.12778	0.985106	1.00417	1.39902	1.01538	0.894118	0.866949	0.918966	0.870833	1.00385	1.07647	1.04286	0.996154	1.03033	1.00111	0.903898	1.02698	0.981967
38.081	1.08913	0.998148	1.00638	1.0875	1.39902	1.22692	0.85	0.985593	0.97069	0.9125	0.965385	0.958824	1.025	1.11154	0.997541	0.985238	1.15814	1.1381	1.01475
39.012	0.980435	1.0537	1.02766	1.06667	1.37941	1.09231	0.967647	0.934746	0.918966	0.9125	1.04231	1.05686	0.917857	1.11154	1.07951	0.985238	1.10729	0.931746	0.94918
39.944	1.04565	1.01667	1.11277	1.025	1.30098	1.09231	0.982353	0.985593	0.901724	0.995833	0.926923	1.11569	0.971429	1.09231	1.06312	0.953492	1.07339	1.04286	1.03115
40.875	0.958696	0.97963	1.00638	0.983333	1.39902	1.09231	0.997059	0.968644	1.03965	0.954167	0.907692	0.958824	0.989286	0.919231	1.01393	0.969365	0.87	1.02698	1.08033
41.797	1.02391	0.961111	0.942553	1.025	1.3402	1.24615	1.01177	0.917797	0.987931	0.933333	0.907692	0.978431	1.025	0.996154	1.06312	0.969365	1.12424	0.931746	0.932787
42.728	0.915217	0.905556	1.02766	1.00417	1.32059	1.16923	0.952941	0.985593	1.03965	0.933333	0.984615	1.09608	1.07857	1.03462	0.997541	1.03286	1.05644	0.947619	1.01475
43.66	0.958696	0.97963	1.09149	1.04583	1.32059	1.26538	0.967647	0.968644	0.97069	0.995833	0.907692	1.01765	0.971429	1.09231	0.981148	1.08048	1.05644	0.947619	1.01475
44.591	1.13261	1.03519	1.02766	1.025	1.30098	1.11154	0.952941	0.951695	0.884483	0.975	0.965385	1.01765	0.953571	1.16923	1.01393	1.00111	1.05644	0.947619	1.01475
45.523	1.11087	1.12778	1.04894	1.04583	1.37941	1.05385	0.894118	0.968644	0.867241	1.01667	0.926923	0.998039	0.989286	1.01538	1.17787	0.969365	1.00559	0.995238	1.01475
46.454	1.11087	0.961111	1.00638	1.0875	1.28137	1.15	0.938235	0.951695	0.867241	0.954167	0.965385	1.13529	1.025	1.15	1.01393	1.00111	0.971695	1.0746	1.04754
47.386	1.08913	1.1463	1.13404	1.025	1.26177	1.07308	0.997059	0.985593	0.901724	0.933333	0.926923	0.998039	1.04286	1.05385	0.964754	0.953492	1.00559	1.1381	1.12951
48.317	1.06739	1.01667	0.985106	1.025	1.28137	1.20769	0.864706	0.985593	1.02241	0.9125	0.946154	1.01765	1.13214	1.09231	0.981148	0.969365	1.00559	0.915873	0.94918
49.248	0.958696	1.07222	0.942553	0.941667	1.28137	1.07308	0.879412	0.917797	0.85	0.954167	0.965385	0.998039	1.04286	1.09231	1.04672	1.0646	1.14119	1.01111	0.965574
50.18	0.958696	0.998148	1.04894	0.941667	1.28137	1.13077	0.982353	1.01949	0.987931	0.9125	0.888462	0.958824	1.04286	1.09231	1.01393	1.03286	1.02254	0.915873	0.998361
51.111	0.958696	1.03519	1.00638	1.00417	1.20294	1.03462	0.938235	0.934746	0.85	0.954167	1.00385	0.978431	1.00714	1.09231	1.04672	0.953492	0.937797	0.9	1.11312
52.043	1.02391	1.0537	1.04894	1.025	1.32059	1.22692	0.85	0.951695	0.97069	0.954167	0.984615	1.13529	1.06071	1.05385	1.12869	0.969365	1.00559	1.09048	1.11312
52.964	0.980435	1.0537	1.09149	1.025	1.32059	1.09231	0.967647	0.951695	0.936207	0.975	0.888462	1.01765	1.025	1.15	1.16148	0.985238	1.00559	1.02698	1.03115
53.896	1.13261	1.01667	1.04894	1.04583	1.20294	1.01538	0.938235	0.968644	0.936207	0.933333	0.869231	1.01765	1.06071	1.07308	0.948361	1.01698	1.07339	1.04286	0.998361
54.827	1.06739	1.12778	0.985106	0.9	1.14412	1.03462	0.967647	0.985593	0.936207	0.9125	0.984615	0.978431	1.025	1.03462	1.0959	0.969365	1.02254	1.0746	1.11312
55.759	1.00217	0.97963	1.04894	1.025	1.22255	1.18846	1.02647	1.01949	0.867241	0.954167	0.965385	1.09608	0.971429	1.16923	1.07951	1.08048	1.07339	0.979365	1.12951
56.69	1.11087	0.924074	1.04894	1.275	1.20294	1.30385	1.27647	0.934746	0.953448	0.975	0.907692	1.03726	1.06071	0.996154	0.931967	0.985238	1.03949	0.995238	1.06393
57.622	0.980435	1.0537	1.02766	1.8375	1.20294	1.51538	1.35	1.13814	1.41897	1.1	0.965385	0.939216	1.4	1.18846	1.22705	1.17571	1.07339	0.979365	1.29344
58.553	1.50217	1.60926	1.32553	1.62917	1.1049	1.41923	1.35	1.25678	1.67759	1.225	1.6	1.48823	1.66786	1.15	1.52213	1.28683	1.19203	1.20159	1.34262
59.485	1.52391	1.5537	1.45319	1.8375	1.26177	1.47692	1.33529	1.35848	1.62586	1.26667	1.63846	1.4098	1.82857	1.43846	1.37459	1.46143	1.42932	1.42381	1.4082
60.406	2.07826	1.65556	1.8234	2.12083	1.43333	1.61923	1.67353	1.86271	1.8931	1.6	1.83077	1.78628	1.975	1.40769	1.67377	1.65556	1.67627	1.56032	1.55902
61.328	2.01304	1.95185	1.67447	2.1625	1.3549	1.61923	1.51177	1.79492	1.73793	1.57917	1.86923	1.88431	2.01071	1.46538	1.67377	1.60794	1.59153	1.63968	1.6082
62.259	2.18696	2.11852	1.71702	2.18333	1.45294	1.77308	1.54118	1.74407	1.87586	1.7875	2.04231	2.00196	2.01071	1.6	1.70656	1.52857	1.62542	1.56032	1.75574
63.181	1.96957	2.02593	1.90851	1.89167	1.45294	1.75385	1.51177	1.91356	1.66897	1.55833	2.02308	1.90392	1.975	1.46538	1.80492	1.65556	1.65932	1.59206	1.6082
64.112	2.07826	1.91481	2.07872	2.14167	1.51177	1.92692	1.58529	1.72712	2.11724	1.5375	2.04231	1.76667	2.08214	1.46538	1.67377	1.6873	1.67627	1.62381	1.72295
65.034	2.14348	1.97037	2.1	2.1	1.53137	1.86923	1.64412	1.76102	1.91034	1.57917	1.94615	1.96274	2.06429	1.50385	1.8377	1.63968	1.79492	1.70318	1.62459
65.965	2.03478	1.97037	2.07872	1.89167	1.53137	1.75385	1.55588	1.81186	1.84138	1.45417	2.06154	1.8451	2.02857	1.61923	1.54262	1.63968	1.77797	1.73492	1.67377
66.897	2.38261	1.67407	1.99362	1.87083	1.45294	1.88846	1.67353	1.82881	1.99655	1.6	2.02308	1.80588	2.01071	1.69615	1.5918	1.60794	1.71017	1.70318	1.65738
67.818	1.94783	2.02593	2.22766	1.87083	1.37451	1.67692	1.64412	1.76102	1.77241	1.6	1.88846	1.76667	1.93929	1.56154	1.50984	1.54444	1.65932	1.65556	1.78852
68.75	2.23043	1.93333	1.95106	1.9125	1.53137	1.69615	1.54118	1.72712	2.04828	1.6	2.15769	1.76667	1.90357	1.61923	1.6082	1.76667	1.67627	1.65556	1.69016
69.681	2.23043	1.87778	2.01489	1.975	1.49216	1.85	1.70294	1.81186	1.65172	1.5375	1.92692	1.64902	2.15357	1.6	1.54262	1.70318	1.65932	1.52857	1.64098
70.613	2.2087	2.02593	1.84468	1.9125	1.47255	1.86923	1.6	1.91356	1.87586	1.5375	1.90769	1.8451	1.88571	1.58077	1.75574	1.6873	1.74407	1.56032	1.80492
71.544	2.07826	1.84074	1.8234	1.975	1.45294	1.75385	1.62941	1.79492	1.78965	1.51667	1.94615	1.76667	1.88571	1.71538	1.73934	1.6873	1.77797	1.59206	1.70656
72.476	2.03478	1.91481	1.86596	2.05833	1.49216	1.86923	1.79118	1.67627	1.85862	1.45417	2.1	1.78628	1.95714	1.54231	1.91967	1.60794	1.87966	1.63968	2.00164
73.407	1.75217	2.11852	1.8234	1.85	1.47255	1.65769	1.64412	1.81186	1.92759	1.55833	1.85	1.62941	1.83214	1.63846	1.65738	1.76667	1.60848	1.83016	1.70656
74.329	1.90435	1.85926	1.8234	1.87083	1.53137	1.90769	1.58529	1.72712	1.54828	1.43333	1.90769	1.55098	1.90357	1.69615	1.62459	1.60794	1.65932	1.63968	1.73934
75.26	1.94783	1.98889	1.67447	2.01667	1.47255	1.79231	1.54118	1.79492	1.72069	1.55833	2.04231	1.70784	1.93929	1.69615	1.69016	1.73492	1.72712	1.71905	1.67377
76.182	1.86087	1.85926	1.56808	2.01667	1.5902	1.81154	1.51177	1.77797	1.68621	1.49583	2.00385	1.88431	2.18929	1.79231	1.8541	1.6873	1.71017	1.63968	1.70656
77.113	1.9913	1.97037	1.61064	1.74583	1.49216	1.83077	1.54118	1.93051	1.75517	1.6	1.96538	1.92353	1.99286	1.61923	1.70656	1.70318	1.82881	1.57619	1.64098
78.034	2.07826	1.82222	1.50425	1.76667	1.45294	1.81154	1.62941	1.76102	1.78965	1.6	2.13846	1.68823	1.975	1.69615	1.65738	1.70318	1.77797	1.62381	1.67377
78.956	1.92609	1.87778	1.52553	1.93333	1.51177	1.73462	1.51177	1.71017	1.68621	1.55833	1.83077	1.88431	1.85	1.6	1.50984	1.54444	1.71017	1.63968	1.75574
79.887	2.12174	1.78519	1.63192	1.99583	1.51177	1.83077	1.55588	1.9983	1.8069	1.51667	2.06154	1.78628	2.06429	1.71538	1.8377	1.78254	1.84576	1.73492	1.80492
80.819	1.88261	1.93333	1.52553	1.93333	1.53137	1.63846	1.51177	1.84576	1.72069	1.6	1.81154	1.70784	1.86786	1.61923	1.77213	1.5127	1.71017	1.5127	1.75574
81.75	1.86087	1.69259	1.50425	1.82917	1.47255	1.77308	1.49706	1.65932	1.82414	1.6	2.02308	1.62941	1.85	1.65769	1.64098	1.75079	1.69322	1.84603	1.88688
82.672	1.86087	1.91481	1.4617	1.7875	1.45294	1.77308	1.52647	1.93051	1.8069	1.6	1.85	1.74706	1.76071	1.6	1.70656	1.59206	1.76102	1.73492	1.77213
83.62	1.94783	1.84074	1.54681	1.7875	1.37451	1.65769	1.52647	1.84576	1.66897	1.6625	1.96538	1.68823	1.88571	1.54231	1.47705	1.79841	1.81186	1.60794	1.82131
84.545	1.77391	1.95185	1.41915	1.9125	1.47255	1.73462	1.54118	1.79492	1.87586	1.5375	1.83077	1.76667	1.90357	1.85	1.73934	1.59206	1.60848	1.62381	1.70656
85.466	1.86087	1.84074	1.61064	1.82917	1.43333	1.67692	1.68823	1.79492	1.72069	1.57917	1.92692	1.70784	1.83214	1.52308	1.75574	1.62381	1.59153	1.65556	1.69016
86.388	1.75217	1.61852	1.56808	1.85	1.45294	1.73462	1.54118	1.94746	1.75517	1.62083	2.04231	1.8451	1.93929	1.69615	1.65738	1.60794	1.79492	1.71905	1.75574
87.309	1.77391	1.78519	1.58936	1.87083	1.39412	1.77308	1.54118	1.81186	1.78965	1.51667	1.77308	1.70784	1.975	1.86923	1.67377	1.57619	1.79492	1.70318	1.62459
88.231	1.55652	1.8037	1.4617	1.725	1.43333	1.71538	1.54118	1.72712	1.70345	1.57917	1.88846	1.74706	2.02857	1.54231	1.46066	1.48095	1.64237	1.67143	1.73934
89.152	1.79565	1.87778	1.3766	1.85	1.37451	1.63846	1.49706	1.96441	1.47931	1.57917	2.00385	1.70784	1.86786	1.73462	1.65738	1.57619	1.82881	1.65556	1.78852
90.084	1.66522	1.85926	1.35532	1.76667	1.45294	1.71538	1.57059	1.74407	1.72069	1.6	1.88846	1.86471	1.83214	1.67692	1.54262	1.60794	1.57458	1.6873	1.73934
91.015	1.73043	1.82222	1.54681	1.82917	1.3549	1.71538	1.61471	1.65932	1.73793	1.475	2.04231	1.64902	1.99286	1.77308	1.55902	1.57619	1.62542	1.62381	1.70656
91.947	1.73043	1.82222	1.61064	1.85	1.47255	1.69615	1.58529	1.71017	1.72069	1.57917	1.83077	1.74706	1.85	1.63846	1.52623	1.63968	1.64237	1.54444	1.8541
92.878	1.79565	1.85926	1.41915	1.95417	1.43333	1.63846	1.61471	1.87966	1.77241	1.5375	1.88846	1.78628	1.83214	1.63846	1.57541	1.54444	1.72712	1.78254	1.73934
93.81	1.79565	1.71111	1.48298	1.725	1.39412	1.67692	1.52647	1.74407	1.85862	1.55833	1.67692	1.76667	1.76071	1.75385	1.67377	1.54444	1.77797	1.60794	1.87049
94.731	1.92609	1.85926	1.52553	1.7875	1.3549	1.6	1.52647	1.86271	1.85862	1.49583	1.83077	1.70784	1.725	1.58077	1.65738	1.70318	1.57458	1.78254	1.70656
95.663	1.64348	1.61852	1.35532	1.80833	1.37451	1.69615	1.52647	1.65932	1.78965	1.475	1.90769	1.76667	1.975	1.67692	1.72295	1.57619	1.69322	1.60794	1.72295
96.584	1.64348	1.76667	1.61064	1.76667	1.43333	1.58077	1.49706	1.77797	1.58276	1.5375	1.81154	1.74706	1.95714	1.79231	1.47705	1.62381	1.62542	1.56032	1.73934
97.516	1.96957	1.82222	1.52553	1.87083	1.37451	1.65769	1.55588	1.74407	1.65172	1.55833	2.00385	1.92353	1.68929	1.77308	1.65738	1.56032	1.81186	1.6873	1.69016
98.447	1.79565	1.6	1.41915	1.6	1.31569	1.85	1.51177	1.76102	1.58276	1.725	1.88846	1.6098	1.86786	1.63846	1.65738	1.57619	1.71017	1.75079	1.82131
99.369	1.75217	1.72963	1.44043	1.80833	1.3549	1.54231	1.52647	1.84576	1.65172	1.51667	1.79231	1.82549	1.81429	1.56154	1.72295	1.62381	1.69322	1.6873	1.73934
100.3	1.83913	1.76667	1.50425	1.87083	1.37451	1.65769	1.54118	1.72712	2.13448	1.57917	1.90769	1.66863	1.70714	1.71538	1.73934	1.56032	1.72712	1.70318	1.75574
101.232	1.53478	1.67407	1.4617	1.62083	1.39412	1.63846	1.36471	1.69322	1.68621	1.51667	1.96538	1.76667	1.81429	1.58077	1.67377	1.52857	1.62542	1.73492	1.87049
102.153	1.57826	1.69259	1.4617	1.76667	1.33529	1.75385	1.30588	1.65932	1.78965	1.57917	1.86923	1.80588	1.86786	1.54231	1.64098	1.67143	1.65932	1.49683	1.77213
103.084	1.81739	1.78519	1.39787	1.74583	1.29608	1.6	1.49706	1.65932	1.63448	1.6	1.88846	1.80588	1.76071	1.79231	1.52623	1.57619	1.62542	1.70318	1.73934
104.016	1.94783	1.71111	1.52553	1.87083	1.45294	1.65769	1.49706	1.91356	1.84138	1.57917	1.83077	1.66863	1.81429	1.54231	1.50984	1.70318	1.57458	1.6873	1.90328
104.947	1.77391	1.61852	1.4617	1.70417	1.31569	1.67692	1.61471	1.81186	1.91034	1.62083	1.81154	1.72745	1.90357	1.83077	1.55902	1.52857	1.76102	1.52857	1.75574
105.869	1.79565	1.65556	1.56808	1.74583	1.37451	1.52308	1.54118	1.77797	1.82414	1.62083	1.71538	1.62941	1.85	1.58077	1.5918	1.57619	1.65932	1.6873	1.77213
106.79	1.66522	1.52593	1.4617	1.725	1.43333	1.67692	1.46765	1.72712	1.75517	1.64167	2.00385	1.78628	1.85	1.61923	1.52623	1.65556	1.72712	1.44921	1.8541
107.722	1.6	1.67407	1.39787	1.87083	1.3549	1.56154	1.49706	1.84576	1.68621	1.5375	1.86923	1.70784	1.725	1.58077	1.64098	1.6873	1.84576	1.56032	1.8377
108.643	1.68696	1.93333	1.44043	1.70417	1.37451	1.50385	1.37941	1.69322	1.77241	1.70417	2.04231	1.72745	1.79643	1.63846	1.67377	1.60794	1.74407	1.40159	1.67377
109.575	1.83913	1.63704	1.56808	1.725	1.43333	1.65769	1.49706	1.74407	1.70345	1.6	1.98462	1.5902	1.83214	1.58077	1.72295	1.54444	1.71017	1.5127	1.70656
110.496	1.77391	1.76667	1.4617	1.87083	1.37451	1.65769	1.40882	1.82881	1.68621	1.62083	1.88846	1.76667	1.95714	1.63846	1.54262	1.59206	1.71017	1.75079	1.70656
111.428	1.86087	1.65556	1.39787	1.74583	1.37451	1.67692	1.35	1.60848	1.8069	1.64167	1.92692	1.72745	1.90357	1.63846	1.54262	1.6873	1.65932	1.63968	1.73934
112.349	1.66522	1.82222	1.4617	1.89167	1.45294	1.69615	1.49706	1.79492	1.78965	1.62083	1.85	1.72745	1.76071	1.50385	1.78852	1.62381	1.62542	1.54444	1.87049
113.281	1.64348	1.74815	1.48298	1.725	1.43333	1.61923	1.42353	1.72712	1.73793	1.6	1.98462	1.74706	1.68929	1.65769	1.67377	1.46508	1.71017	1.52857	1.75574
114.212	1.68696	1.67407	1.56808	1.7875	1.33529	1.69615	1.48235	1.74407	1.82414	1.55833	1.83077	1.92353	1.79643	1.54231	1.42787	1.70318	1.76102	1.65556	1.75574
115.144	1.66522	1.74815	1.52553	1.74583	1.37451	1.61923	1.39412	1.64237	1.6	1.6625	2.02308	1.74706	1.92143	1.65769	1.64098	1.62381	1.67627	1.52857	1.69016
116.075	1.57826	1.74815	1.4617	1.64167	1.33529	1.65769	1.36471	1.91356	1.78965	1.80833	1.96538	1.80588	1.93929	1.69615	1.57541	1.56032	1.65932	1.67143	1.77213
117.076	1.81739	1.61852	1.4617	1.725	1.43333	1.54231	1.51177	1.84576	1.8931	1.62083	1.85	1.80588	1.77857	1.63846	1.62459	1.56032	1.65932	1.62381	1.77213
118.008	1.73043	1.61852	1.41915	1.6	1.39412	1.86923	1.37941	1.72712	1.73793	1.725	1.94615	1.68823	1.88571	1.79231	2.01803	1.49683	1.76102	1.63968	1.80492
118.94	1.73043	1.54444	1.61064	1.55833	1.49216	1.58077	1.52647	1.65932	1.56552	1.70417	1.81154	1.78628	1.725	1.54231	1.69016	1.41746	1.72712	1.56032	1.72295
119.861	1.68696	1.72963	1.41915	1.68333	1.3549	1.6	1.39412	1.72712	1.84138	1.62083	1.90769	1.82549	1.79643	1.65769	1.50984	1.52857	1.65932	1.59206	1.75574
120.783	1.6	1.56296	1.52553	1.62083	1.37451	1.73462	1.39412	1.81186	1.8069	1.76667	1.81154	1.8451	1.79643	1.6	1.5918	1.60794	1.47288	1.60794	1.72295
121.714	1.68696	1.63704	1.63192	1.68333	1.37451	1.56154	1.46765	1.71017	1.75517	1.62083	1.81154	1.76667	1.76071	1.73462	1.55902	1.57619	1.50678	1.70318	1.67377
122.646	1.68696	1.50741	1.41915	1.87083	1.43333	1.56154	1.42353	1.71017	1.77241	1.70417	1.79231	1.74706	1.85	1.52308	1.67377	1.52857	1.67627	1.43333	1.67377
123.567	1.66522	1.63704	1.48298	1.76667	1.33529	1.75385	1.39412	1.76102	1.82414	1.74583	2.1	1.72745	1.61786	1.75385	1.70656	1.54444	1.55763	1.5127	1.69016
124.499	1.7087	1.47037	1.50425	1.76667	1.43333	1.56154	1.36471	1.77797	1.8931	1.64167	1.88846	1.8451	1.85	1.71538	1.64098	1.60794	1.59153	1.44921	1.73934
125.42	1.66522	1.69259	1.48298	1.68333	1.43333	1.58077	1.37941	1.77797	1.87586	1.7875	2.00385	1.86471	1.85	1.61923	1.57541	1.57619	1.71017	1.59206	1.8377
126.352	1.88261	1.58148	1.4617	1.68333	1.37451	1.65769	1.45294	1.81186	1.68621	1.64167	1.98462	1.80588	1.70714	1.67692	1.72295	1.46508	1.65932	1.41746	1.69016
127.273	1.7087	1.71111	1.3766	1.70417	1.37451	1.56154	1.51177	1.98136	1.72069	1.64167	2.00385	1.92353	1.76071	1.69615	1.70656	1.60794	1.76102	1.59206	1.6082
128.205	1.81739	1.69259	1.50425	1.68333	1.37451	1.6	1.39412	1.96441	1.84138	1.76667	1.90769	1.82549	1.77857	1.58077	1.57541	1.56032	1.60848	1.46508	1.8377
129.136	1.73043	1.82222	1.54681	1.725	1.37451	1.58077	1.43823	1.71017	1.78965	1.725	1.94615	1.96274	2.11786	1.6	1.42787	1.43333	1.62542	1.56032	1.82131
130.068	1.62174	1.63704	1.54681	1.57917	1.39412	1.77308	1.43823	1.79492	1.8931	1.64167	1.86923	2.04118	2.08214	1.71538	1.67377	1.60794	1.57458	1.57619	1.78852
130.989	1.73043	1.63704	1.50425	1.68333	1.37451	1.63846	1.45294	1.74407	1.61724	1.68333	1.85	1.76667	1.725	1.71538	1.77213	1.62381	1.52373	1.56032	1.80492
131.91	1.7087	1.76667	1.48298	1.68333	1.37451	1.61923	1.39412	1.72712	2.04828	1.7875	1.94615	1.72745	1.725	1.58077	1.77213	1.44921	1.65932	1.48095	1.8541
132.878	1.75217	1.76667	1.35532	1.76667	1.47255	1.63846	1.43823	1.86271	1.77241	1.80833	1.92692	1.90392	2.02857	1.56154	1.55902	1.56032	1.69322	1.62381	1.90328
133.804	1.7087	1.67407	1.41915	1.725	1.41372	1.50385	1.39412	1.65932	1.77241	1.975	1.81154	1.8451	1.90357	1.63846	1.70656	1.48095	1.62542	1.63968	1.73934
134.725	1.73043	1.78519	1.41915	1.74583	1.51177	1.61923	1.51177	1.81186	1.82414	1.725	1.94615	1.90392	1.86786	1.67692	1.73934	1.60794	1.59153	1.56032	1.82131
135.656	1.73043	1.69259	1.4617	1.7875	1.49216	1.61923	1.45294	1.84576	1.70345	1.76667	1.92692	1.68823	1.93929	1.6	1.46066	1.56032	1.64237	1.84603	1.82131
136.588	1.77391	1.61852	1.44043	1.74583	1.3549	1.50385	1.48235	1.74407	1.84138	1.6625	1.83077	1.90392	1.86786	1.56154	1.64098	1.54444	1.60848	1.67143	1.87049
137.519	1.73043	1.67407	1.48298	1.82917	1.41372	1.58077	1.49706	1.79492	1.63448	1.89167	1.96538	1.92353	1.67143	1.75385	1.65738	1.5127	1.69322	1.59206	1.78852
138.451	1.77391	1.58148	1.44043	1.6	1.39412	1.52308	1.64412	1.79492	1.73793	1.70417	2.08077	1.96274	1.95714	1.67692	1.6082	1.49683	1.52373	1.62381	1.75574
139.372	1.77391	1.74815	1.44043	1.64167	1.3549	1.67692	1.42353	1.84576	1.8931	1.725	1.94615	1.88431	1.92143	1.56154	1.62459	1.56032	1.65932	1.60794	1.69016
140.366	1.66522	1.93333	1.63192	1.70417	1.47255	1.56154	1.46765	1.76102	1.82414	1.80833	1.90769	1.96274	2.02857	1.48462	1.6082	1.41746	1.69322	1.56032	1.69016
141.295	1.6	1.69259	1.4617	1.74583	1.45294	1.69615	1.54118	1.67627	1.87586	1.80833	2.02308	1.72745	1.99286	1.67692	1.47705	1.6873	1.59153	1.84603	1.96885
142.217	1.79565	1.71111	1.44043	1.74583	1.51177	1.63846	1.40882	1.62542	1.77241	1.74583	1.85	1.86471	1.70714	1.63846	1.52623	1.5127	1.77797	1.38571	1.78852
143.148	1.68696	1.67407	1.50425	1.74583	1.45294	1.44615	1.51177	1.72712	1.73793	1.9125	1.98462	1.90392	1.90357	1.61923	1.73934	1.65556	1.55763	1.63968	1.69016
144.08	1.62174	1.47037	1.41915	1.68333	1.39412	1.54231	1.40882	1.72712	1.78965	1.89167	2.06154	1.88431	1.86786	1.58077	1.65738	1.46508	1.57458	1.62381	1.65738
145.011	1.68696	1.58148	1.44043	1.76667	1.49216	1.65769	1.39412	1.67627	1.92759	1.9125	1.88846	2.21765	1.90357	1.73462	1.62459	1.48095	1.60848	1.5127	1.82131
145.943	1.57826	1.58148	1.48298	1.725	1.3549	1.71538	1.39412	1.74407	1.91034	2.0375	1.85	1.76667	1.79643	1.50385	1.50984	1.56032	1.50678	1.60794	1.70656
146.889	1.57826	1.58148	1.48298	1.725	1.49216	1.61923	1.42353	1.76102	1.82414	1.82917	2.1	1.82549	1.90357	1.54231	1.69016	1.54444	1.86271	1.6873	1.75574
147.816	1.62174	1.61852	1.56808	1.70417	1.57059	1.77308	1.40882	1.77797	2.03103	1.95417	1.98462	1.94314	1.88571	1.77308	1.64098	1.70318	1.65932	1.54444	1.73934
148.737	1.68696	1.63704	1.65319	1.76667	1.51177	1.65769	1.42353	1.86271	1.94483	1.74583	1.98462	1.88431	1.85	1.61923	1.55902	1.65556	1.64237	1.52857	1.77213
149.669	1.64348	1.63704	1.58936	1.80833	1.45294	1.61923	1.42353	1.79492	1.61724	1.9125	1.98462	1.94314	1.95714	1.63846	1.55902	1.49683	1.57458	1.57619	1.98525
150.59	1.66522	1.76667	1.58936	1.76667	1.49216	1.56154	1.42353	1.71017	1.85862	1.95417	1.92692	1.88431	1.67143	1.63846	1.62459	1.40159	1.47288	1.67143	1.90328
151.512	1.68696	1.61852	1.56808	1.80833	1.41372	1.6	1.46765	1.60848	1.70345	1.82917	1.86923	1.70784	1.63571	1.71538	1.67377	1.65556	1.62542	1.49683	1.64098
152.433	1.7087	1.58148	1.50425	1.74583	1.45294	1.65769	1.39412	1.82881	1.92759	1.87083	2.11923	1.70784	1.92143	1.65769	1.57541	1.59206	1.64237	1.57619	1.8541
153.365	1.75217	1.69259	1.56808	1.82917	1.43333	1.46538	1.39412	1.77797	1.78965	1.82917	2.04231	2.06078	1.99286	1.73462	1.49344	1.57619	1.76102	1.56032	1.8541
154.296	1.6	1.65556	1.48298	1.70417	1.3549	1.63846	1.48235	1.86271	1.68621	1.89167	1.86923	1.94314	1.74286	1.73462	1.64098	1.49683	1.57458	1.46508	1.70656
155.228	1.68696	1.76667	1.50425	1.725	1.49216	1.73462	1.43823	1.81186	1.77241	1.89167	2.04231	1.78628	1.85	1.56154	1.54262	1.59206	1.74407	1.46508	1.77213
156.159	1.7087	1.43333	1.44043	1.6	1.43333	1.63846	1.54118	1.72712	1.77241	2.01667	1.96538	1.64902	1.81429	1.67692	1.96885	1.41746	1.59153	1.56032	1.69016
157.081	1.75217	1.67407	1.56808	1.70417	1.47255	1.58077	1.40882	1.76102	1.61724	1.7875	1.92692	1.88431	1.92143	1.71538	1.70656	1.56032	1.76102	1.49683	1.78852
158.012	1.66522	1.65556	1.71702	1.64167	1.29608	1.65769	1.43823	1.89661	1.82414	1.95417	1.96538	1.92353	1.95714	1.71538	1.54262	1.65556	1.59153	1.62381	1.78852
158.934	1.77391	1.63704	1.4617	1.68333	1.49216	1.58077	1.45294	1.86271	1.82414	1.99583	1.88846	1.86471	1.88571	1.77308	1.72295	1.52857	1.54068	1.54444	1.69016
159.865	1.75217	1.6	1.41915	1.76667	1.47255	1.54231	1.42353	1.76102	1.77241	2.0375	1.96538	1.8451	1.88571	1.56154	1.5918	1.49683	1.67627	1.56032	1.72295
160.787	1.66522	1.50741	1.61064	1.6625	1.39412	1.61923	1.42353	1.69322	1.66897	1.87083	2.04231	1.90392	2.01071	1.75385	1.69016	1.52857	1.67627	1.56032	1.73934
161.708	1.68696	1.65556	1.48298	1.68333	1.49216	1.50385	1.37941	1.74407	1.84138	1.95417	1.96538	1.98235	2.02857	1.61923	1.65738	1.48095	1.74407	1.56032	1.77213
162.63	1.57826	1.69259	1.41915	1.6	1.37451	1.69615	1.49706	1.81186	2.08276	1.89167	1.88846	1.8451	1.92143	1.67692	1.78852	1.44921	1.59153	1.65556	1.5918
163.551	1.55652	1.6	1.48298	1.6625	1.53137	1.63846	1.46765	1.77797	1.91034	1.95417	1.94615	1.94314	2.04643	1.69615	1.64098	1.38571	1.62542	1.5127	1.62459
164.483	1.64348	1.58148	1.48298	1.76667	1.41372	1.65769	1.54118	1.84576	1.8069	1.93333	1.94615	1.8451	1.79643	1.77308	1.65738	1.43333	1.57458	1.43333	1.78852
165.414	1.88261	1.56296	1.54681	1.57917	1.47255	1.52308	1.6	1.74407	1.73793	1.87083	2.08077	1.88431	1.93929	1.65769	1.55902	1.48095	1.67627	1.49683	1.70656
166.345	1.77391	1.50741	1.48298	1.57917	1.39412	1.6	1.35	1.93051	1.84138	1.975	1.77308	1.88431	1.81429	1.67692	1.64098	1.41746	1.59153	1.60794	1.78852
167.277	1.7087	1.8037	1.58936	1.62083	1.45294	1.42692	1.46765	1.72712	1.68621	1.975	2.06154	1.82549	1.95714	1.69615	1.42787	1.59206	1.60848	1.65556	1.70656
168.208	1.66522	1.58148	1.39787	1.5375	1.41372	1.61923	1.52647	1.69322	1.85862	1.93333	2.19615	1.78628	1.76071	1.71538	1.50984	1.44921	1.55763	1.57619	1.88688
169.13	1.75217	1.69259	1.61064	1.74583	1.45294	1.46538	1.45294	1.93051	1.94483	2.07917	2.04231	1.86471	1.86786	1.63846	1.6082	1.56032	1.64237	1.52857	1.64098
170.061	1.51304	1.63704	1.44043	1.87083	1.49216	1.6	1.54118	1.82881	1.85862	1.93333	2.08077	1.78628	1.76071	1.73462	1.6082	1.56032	1.76102	1.56032	1.73934
170.993	1.57826	1.74815	1.52553	1.74583	1.41372	1.61923	1.52647	1.71017	1.78965	1.76667	1.90769	1.62941	1.81429	1.61923	1.75574	1.48095	1.48983	1.52857	1.73934
171.914	1.83913	1.58148	1.58936	1.57917	1.3549	1.52308	1.49706	1.77797	1.70345	2.0375	1.98462	2.04118	1.95714	1.69615	1.72295	1.48095	1.93051	1.49683	1.72295
172.836	1.64348	1.54444	1.4617	1.725	1.53137	1.56154	1.48235	1.69322	1.82414	1.975	2.00385	1.82549	1.86786	1.75385	1.80492	1.48095	1.59153	1.43333	1.75574
173.757	1.55652	1.52593	1.50425	1.725	1.41372	1.58077	1.49706	1.86271	1.78965	2.01667	1.96538	1.8451	1.86786	1.71538	1.70656	1.54444	1.64237	1.44921	1.77213
174.689	1.68696	1.67407	1.44043	1.7875	1.47255	1.73462	1.46765	1.81186	1.73793	1.95417	2.08077	1.64902	1.95714	1.54231	1.65738	1.46508	1.67627	1.81429	1.70656
175.61	1.62174	1.67407	1.39787	1.6	1.49216	1.63846	1.46765	1.62542	1.77241	1.74583	1.94615	1.80588	1.81429	1.71538	1.54262	1.43333	1.62542	1.59206	1.67377
176.542	1.7087	1.52593	1.48298	1.64167	1.5902	1.54231	1.45294	1.89661	1.84138	1.82917	1.96538	1.86471	1.95714	1.54231	1.62459	1.60794	1.64237	1.46508	1.73934
177.463	1.66522	1.54444	1.41915	1.62083	1.37451	1.56154	1.40882	1.87966	1.72069	1.9125	2.13846	1.80588	1.83214	1.77308	1.49344	1.44921	1.62542	1.78254	1.82131
178.395	1.66522	1.56296	1.50425	1.87083	1.41372	1.56154	1.55588	1.81186	1.87586	1.82917	1.98462	2.04118	1.85	1.63846	1.52623	1.57619	1.62542	1.65556	1.80492
179.326	1.83913	1.6	1.50425	1.6	1.45294	1.52308	1.54118	1.79492	1.66897	1.7875	1.86923	1.88431	1.83214	1.54231	1.64098	1.5127	1.52373	1.5127	1.62459
180.248	1.73043	1.54444	1.75957	1.85	1.49216	1.56154	1.49706	1.89661	1.82414	1.95417	2.17692	1.74706	1.86786	1.65769	1.54262	1.56032	1.54068	1.57619	1.78852
181.179	1.73043	1.52593	1.50425	1.7875	1.37451	1.69615	1.46765	1.87966	1.77241	1.87083	1.90769	1.94314	1.77857	1.6	1.75574	1.60794	1.65932	1.54444	1.87049
182.101	1.68696	1.56296	1.4617	1.85	1.43333	1.42692	1.45294	1.77797	1.96207	1.89167	2.11923	1.86471	1.86786	1.6	1.67377	1.60794	1.67627	1.46508	1.78852
183.022	1.57826	1.54444	1.52553	1.68333	1.41372	1.52308	1.33529	1.72712	1.87586	1.93333	1.88846	2.02157	1.83214	1.61923	1.70656	1.57619	1.64237	1.46508	1.8377
183.954	1.6	1.63704	1.54681	1.7875	1.47255	1.65769	1.52647	1.69322	1.77241	1.93333	1.88846	1.88431	1.85	1.65769	1.42787	1.40159	1.64237	1.43333	1.80492
184.885	1.6	1.63704	1.44043	1.70417	1.43333	1.52308	1.65882	1.87966	1.63448	1.89167	1.94615	1.72745	1.95714	1.63846	1.6082	1.5127	1.60848	1.5127	1.67377
185.807	1.53478	1.72963	1.56808	1.68333	1.47255	1.6	1.39412	2.1	1.66897	1.99583	1.94615	1.92353	1.92143	1.77308	1.49344	1.46508	1.60848	1.49683	1.69016
186.738	1.75217	1.61852	1.58936	1.68333	1.57059	1.69615	1.33529	1.82881	1.77241	1.85	1.88846	2.00196	1.725	1.63846	1.6082	1.49683	1.55763	1.48095	1.57541
187.66	1.81739	1.48889	1.50425	1.70417	1.33529	1.65769	1.51177	1.76102	1.78965	1.87083	1.98462	1.88431	1.92143	1.6	1.78852	1.46508	1.77797	1.54444	1.82131
188.581	1.51304	1.6	1.67447	1.725	1.41372	1.58077	1.40882	1.81186	1.66897	1.975	1.92692	1.94314	1.85	1.52308	1.67377	1.43333	1.71017	1.63968	1.65738
189.512	1.55652	1.56296	1.67447	1.64167	1.41372	1.61923	1.43823	1.89661	1.73793	2.1	2.15769	2.00196	1.86786	1.63846	1.64098	1.48095	1.69322	1.52857	1.82131
190.434	1.55652	1.52593	1.56808	1.74583	1.49216	1.6	1.51177	1.86271	1.92759	1.80833	1.98462	1.76667	2.01071	1.56154	1.57541	1.44921	1.60848	1.48095	1.82131
191.355	1.6	1.54444	1.52553	1.6625	1.45294	1.52308	1.52647	1.74407	1.96207	1.95417	1.96538	1.96274	1.86786	1.6	1.65738	1.49683	1.69322	1.60794	1.73934
192.277	1.73043	1.52593	1.52553	1.64167	1.47255	1.61923	1.45294	1.86271	1.8931	1.975	1.94615	1.96274	1.85	1.65769	1.57541	1.52857	1.71017	1.56032	1.65738
193.208	1.62174	1.72963	1.52553	1.5375	1.37451	1.50385	1.45294	1.96441	1.8931	1.82917	1.96538	1.8451	1.92143	1.56154	1.73934	1.57619	1.57458	1.63968	1.73934
194.14	1.64348	1.56296	1.54681	1.70417	1.51177	1.54231	1.55588	1.69322	1.97931	1.95417	1.96538	2.00196	1.975	1.65769	1.6082	1.57619	1.71017	1.46508	1.70656
195.061	1.62174	1.63704	1.44043	1.70417	1.43333	1.69615	1.57059	1.71017	1.77241	1.95417	1.98462	1.86471	1.88571	1.56154	1.49344	1.40159	1.48983	1.49683	1.69016
195.983	1.73043	1.52593	1.4617	1.80833	1.37451	1.77308	1.46765	1.65932	1.87586	1.93333	2.00385	1.96274	1.83214	1.6	1.54262	1.54444	1.69322	1.46508	1.73934
196.914	1.81739	1.63704	1.48298	1.82917	1.45294	1.52308	1.54118	1.74407	1.77241	1.99583	2.06154	2.04118	1.90357	1.67692	1.52623	1.46508	1.65932	1.49683	1.72295
197.836	1.62174	1.61852	1.56808	1.89167	1.39412	1.56154	1.42353	1.89661	1.84138	2.0375	1.83077	1.86471	1.88571	1.54231	1.52623	1.44921	1.42203	1.43333	1.67377
198.767	1.64348	1.56296	1.56808	1.68333	1.45294	1.61923	1.36471	1.76102	1.78965	1.89167	2.1	1.82549	1.74286	1.58077	1.57541	1.44921	1.65932	1.62381	1.55902
199.699	1.57826	1.61852	1.48298	1.85	1.53137	1.58077	1.42353	1.84576	1.8931	1.95417	1.88846	1.90392	1.92143	1.54231	1.55902	1.59206	1.62542	1.40159	1.77213
200.62	1.64348	1.50741	1.41915	1.64167	1.49216	1.61923	1.33529	1.89661	1.77241	1.95417	2.04231	1.8451	1.92143	1.54231	1.75574	1.49683	1.45593	1.59206	1.5918
201.542	1.55652	1.58148	1.52553	1.64167	1.39412	1.54231	1.40882	1.82881	1.63448	1.95417	2.08077	1.88431	1.90357	1.63846	1.67377	1.5127	1.54068	1.52857	1.73934
202.463	1.68696	1.50741	1.4617	1.87083	1.3549	1.50385	1.49706	1.94746	1.73793	1.80833	2.06154	1.82549	1.81429	1.52308	1.70656	1.46508	1.69322	1.5127	1.8377
203.385	1.81739	1.85926	1.50425	1.7875	1.43333	1.54231	1.51177	1.84576	1.94483	1.93333	1.94615	1.76667	1.76071	1.67692	1.57541	1.49683	1.59153	1.44921	1.64098
204.316	1.73043	1.8037	1.48298	1.725	1.57059	1.58077	1.39412	1.74407	1.8931	1.85	1.86923	1.92353	1.81429	1.6	1.67377	1.46508	1.48983	1.36984	1.6082
205.248	1.83913	1.63704	1.56808	1.6625	1.51177	1.52308	1.55588	1.84576	1.87586	1.95417	1.86923	1.86471	1.85	1.65769	1.78852	1.62381	1.50678	1.36984	1.70656
206.179	1.62174	1.65556	1.54681	1.76667	1.39412	1.63846	1.39412	1.93051	1.66897	1.82917	1.94615	1.82549	1.88571	1.52308	1.8541	1.48095	1.52373	1.49683	1.73934
207.153	1.73043	1.76667	1.44043	2.1	1.53137	1.6	1.42353	1.71017	1.8069	1.93333	1.90769	1.80588	1.79643	1.61923	1.47705	1.48095	1.57458	1.56032	1.65738
208.072	1.62174	1.52593	1.48298	1.64167	1.49216	1.63846	1.45294	1.86271	1.70345	1.80833	1.98462	1.8451	2.04643	1.6	1.62459	1.54444	1.57458	1.75079	1.62459
209.007	1.55652	1.61852	1.52553	1.80833	1.57059	1.6	1.45294	1.81186	1.8931	1.99583	1.85	1.74706	1.81429	1.58077	1.46066	1.54444	1.57458	1.43333	1.65738
209.935	1.64348	1.54444	1.44043	1.6625	1.51177	1.58077	1.54118	1.72712	1.94483	1.87083	2.00385	1.82549	1.86786	1.6	1.52623	1.46508	1.60848	1.46508	1.77213
210.857	1.53478	1.3963	1.48298	1.74583	1.45294	1.63846	1.42353	1.77797	1.87586	2.01667	2.04231	1.82549	1.85	1.67692	1.69016	1.49683	1.64237	1.57619	1.67377
211.788	1.79565	1.61852	1.56808	1.68333	1.49216	1.6	1.57059	2.04915	1.8931	1.89167	2.04231	1.78628	1.93929	1.69615	1.54262	1.52857	1.62542	1.60794	1.8541
212.72	1.7087	1.65556	1.48298	1.6	1.57059	1.61923	1.46765	1.79492	1.72069	1.93333	1.98462	1.74706	1.76071	1.65769	1.47705	1.43333	1.55763	1.60794	1.52623
213.641	1.7087	1.48889	1.4617	1.76667	1.33529	1.52308	1.45294	1.81186	1.87586	1.9125	1.94615	1.90392	2.04643	1.6	1.62459	1.56032	1.48983	1.44921	1.70656
214.562	1.66522	1.61852	1.48298	1.725	1.49216	1.69615	1.46765	1.79492	1.77241	1.85	1.92692	1.88431	1.83214	1.69615	1.6082	1.48095	1.62542	1.54444	1.70656
215.484	1.66522	1.61852	1.4617	1.70417	1.47255	1.61923	1.39412	1.82881	1.85862	2.01667	1.94615	1.82549	1.92143	1.73462	1.55902	1.56032	1.64237	1.49683	1.72295
216.425	1.4913	1.47037	1.58936	1.99583	1.49216	1.58077	1.55588	1.94746	1.72069	1.95417	2.04231	1.86471	1.83214	1.77308	1.8541	1.43333	1.60848	1.48095	1.69016
217.357	1.7087	1.56296	1.44043	1.64167	1.47255	1.58077	1.55588	1.76102	1.84138	1.89167	1.79231	2.06078	1.63571	1.52308	1.6082	1.5127	1.54068	1.46508	1.80492
218.278	1.66522	1.58148	1.48298	1.85	1.64902	1.63846	1.45294	1.74407	1.70345	1.93333	1.83077	1.90392	1.93929	1.54231	1.72295	1.5127	1.59153	1.41746	1.72295
219.2	1.68696	1.76667	1.52553	1.68333	1.49216	1.54231	1.51177	1.69322	1.8931	1.93333	1.86923	1.86471	1.88571	1.63846	1.77213	1.41746	1.45593	1.56032	1.65738
220.131	1.53478	1.6	1.63192	1.6625	1.53137	1.54231	1.6	1.82881	1.68621	1.89167	1.71538	1.90392	1.83214	1.58077	1.77213	1.46508	1.55763	1.59206	1.62459
221.063	1.6	1.50741	1.48298	1.76667	1.47255	1.46538	1.42353	1.74407	1.66897	1.80833	1.77308	2.19804	1.83214	1.50385	1.67377	1.57619	1.52373	1.5127	1.64098
221.984	1.73043	1.61852	1.4617	1.70417	1.39412	1.69615	1.46765	1.79492	1.87586	1.95417	1.94615	1.8451	1.81429	1.58077	1.65738	1.46508	1.59153	1.52857	1.5918
222.906	1.6	1.65556	1.48298	1.82917	1.49216	1.61923	1.36471	1.86271	1.77241	1.9125	2.02308	1.96274	1.90357	1.6	1.70656	1.49683	1.54068	1.46508	1.72295
223.837	1.7087	1.54444	1.50425	1.7875	1.49216	1.42692	1.6	1.81186	1.91034	1.80833	2.00385	1.92353	1.93929	1.65769	1.72295	1.43333	1.62542	1.32222	1.5918
224.769	1.6	1.74815	1.54681	1.6625	1.55098	1.56154	1.32059	1.86271	1.73793	1.9125	1.88846	1.80588	1.88571	1.52308	1.57541	1.41746	1.71017	1.56032	1.69016
225.7	1.79565	1.63704	1.58936	1.725	1.53137	1.50385	1.51177	1.76102	1.82414	1.87083	2.02308	1.82549	1.85	1.63846	1.72295	1.5127	1.57458	1.5127	1.55902
226.638	1.6	1.69259	1.48298	1.74583	1.55098	1.6	1.42353	1.74407	1.65172	1.975	1.85	1.8451	1.85	1.48462	1.5918	1.54444	1.54068	1.48095	1.73934
227.573	1.53478	1.61852	1.44043	1.85	1.47255	1.58077	1.42353	1.94746	1.94483	1.95417	2.02308	1.94314	1.77857	1.58077	1.64098	1.5127	1.59153	1.38571	1.73934
228.495	1.44783	1.58148	1.48298	1.7875	1.47255	1.56154	1.51177	1.91356	1.77241	1.80833	1.86923	1.88431	1.76071	1.56154	1.50984	1.48095	1.55763	1.52857	1.72295
229.426	1.66522	1.48889	1.35532	1.725	1.47255	1.50385	1.54118	1.86271	1.63448	1.80833	1.94615	1.74706	1.975	1.69615	1.57541	1.36984	1.54068	1.54444	1.69016
230.358	1.62174	1.69259	1.52553	1.7875	1.57059	1.40769	1.40882	1.86271	1.99655	1.95417	1.96538	2.11961	1.76071	1.52308	1.54262	1.56032	1.48983	1.57619	1.70656
231.279	1.73043	1.54444	1.50425	1.725	1.45294	1.44615	1.40882	1.79492	1.75517	1.89167	2.08077	1.90392	1.76071	1.63846	1.6082	1.56032	1.72712	1.46508	1.70656
232.201	1.68696	1.61852	1.54681	1.76667	1.57059	1.73462	1.43823	1.86271	1.8069	1.82917	1.92692	1.72745	1.83214	1.56154	1.55902	1.48095	1.55763	1.62381	1.80492
233.122	1.75217	1.58148	1.48298	1.76667	1.53137	1.56154	1.29118	1.82881	1.8931	1.74583	1.94615	1.94314	1.74286	1.65769	1.67377	1.46508	1.48983	1.5127	1.69016
234.044	1.55652	1.69259	1.4617	1.87083	1.41372	1.67692	1.46765	1.89661	1.77241	2.07917	1.85	1.94314	2.01071	1.58077	1.72295	1.5127	1.65932	1.49683	1.65738
234.975	1.53478	1.56296	1.48298	1.76667	1.47255	1.58077	1.43823	1.69322	1.56552	1.93333	2.02308	1.78628	1.85	1.77308	1.41148	1.48095	1.50678	1.36984	1.67377
235.897	1.7087	1.71111	1.63192	1.82917	1.55098	1.48462	1.42353	1.82881	1.75517	1.74583	2.19615	1.86471	1.86786	1.56154	1.6082	1.52857	1.48983	1.44921	1.67377
236.828	1.64348	1.84074	1.48298	1.87083	1.57059	1.50385	1.39412	1.94746	1.8069	1.975	1.83077	1.94314	1.90357	1.58077	1.5918	1.56032	1.64237	1.60794	1.70656
237.76	1.68696	1.78519	1.52553	1.95417	1.57059	1.52308	1.45294	1.65932	1.65172	1.85	1.96538	1.96274	1.77857	1.6	1.73934	1.49683	1.57458	1.44921	1.75574
238.691	1.66522	1.61852	1.50425	1.85	1.55098	1.71538	1.42353	1.84576	1.92759	1.93333	1.81154	1.88431	1.83214	1.73462	1.6082	1.49683	1.57458	1.46508	1.65738
239.612	1.77391	1.61852	1.44043	1.64167	1.51177	1.58077	1.40882	1.93051	1.8931	1.85	1.86923	1.96274	1.86786	1.54231	1.44426	1.36984	1.50678	1.52857	1.5918
240.544	1.6	1.56296	1.52553	1.85	1.51177	1.52308	1.42353	1.81186	1.91034	1.80833	1.88846	2.08039	1.88571	1.6	1.47705	1.3381	1.50678	1.43333	1.72295
241.465	1.75217	1.74815	1.50425	1.70417	1.47255	1.67692	1.57059	1.67627	1.61724	1.975	1.92692	1.72745	1.85	1.65769	1.52623	1.43333	1.64237	1.62381	1.67377
242.387	1.62174	1.67407	1.52553	1.7875	1.55098	1.6	1.51177	1.69322	2.01379	1.80833	1.86923	1.8451	1.90357	1.56154	1.57541	1.56032	1.62542	1.40159	1.62459
243.308	1.83913	1.6	1.41915	1.80833	1.51177	1.48462	1.48235	1.93051	1.82414	1.80833	1.85	1.82549	1.83214	1.56154	1.49344	1.48095	1.54068	1.46508	1.62459
244.23	1.51304	1.52593	1.54681	1.975	1.6098	1.58077	1.37941	1.72712	1.6	1.80833	1.79231	1.80588	1.77857	1.77308	1.55902	1.52857	1.48983	1.40159	1.67377
245.151	1.66522	1.69259	1.48298	1.80833	1.51177	1.38846	1.39412	1.74407	1.82414	1.99583	1.69615	1.66863	1.86786	1.54231	1.49344	1.62381	1.57458	1.59206	1.69016
246.073	1.55652	1.65556	1.65319	1.76667	1.45294	1.58077	1.43823	1.86271	1.84138	2.01667	1.92692	1.74706	1.67143	1.56154	1.54262	1.65556	1.52373	1.38571	1.67377
247.004	1.51304	1.52593	1.48298	1.93333	1.55098	1.58077	1.49706	1.76102	1.65172	1.85	1.86923	1.82549	1.86786	1.56154	1.52623	1.52857	1.45593	1.40159	1.67377
247.936	1.79565	1.61852	1.50425	1.725	1.49216	1.52308	1.46765	1.71017	1.66897	1.9125	1.90769	1.82549	1.85	1.6	1.42787	1.59206	1.54068	1.52857	1.70656
248.867	1.83913	1.61852	1.58936	1.725	1.43333	1.6	1.51177	1.87966	1.96207	1.99583	1.85	2.13922	1.81429	1.77308	1.52623	1.54444	1.59153	1.5127	1.72295
249.789	1.7087	1.76667	1.52553	1.9125	1.57059	1.6	1.49706	1.86271	1.8069	1.93333	2.00385	1.8451	1.85	1.6	1.55902	1.57619	1.52373	1.60794	1.72295
250.71	1.64348	1.61852	1.56808	1.6625	1.39412	1.61923	1.62941	1.72712	1.8069	1.80833	2.00385	1.98235	1.93929	1.67692	1.87049	1.48095	1.62542	1.46508	1.70656
251.632	1.64348	1.47037	1.48298	1.725	1.5902	1.6	1.35	1.79492	1.8931	1.82917	1.98462	2.00196	2.02857	1.63846	1.69016	1.5127	1.65932	1.46508	1.55902
252.563	1.6	1.6	1.7383	1.74583	1.47255	1.48462	1.57059	1.81186	1.87586	1.87083	1.96538	1.70784	1.93929	1.77308	1.54262	1.56032	1.60848	1.5127	1.70656
253.495	1.7087	1.78519	1.58936	1.82917	1.43333	1.44615	1.40882	1.87966	1.84138	1.89167	1.86923	1.92353	1.85	1.79231	1.54262	1.56032	1.69322	1.62381	1.6082
254.426	1.44783	1.72963	1.58936	1.7875	1.55098	1.67692	1.43823	2.01525	1.8069	1.85	1.77308	1.72745	1.88571	1.71538	1.62459	1.59206	1.60848	1.49683	1.69016
255.358	1.7087	1.72963	1.39787	1.87083	1.55098	1.56154	1.43823	1.79492	1.75517	1.85	1.86923	1.74706	1.93929	1.63846	1.77213	1.52857	1.67627	1.54444	1.65738
256.279	1.79565	1.72963	1.50425	1.70417	1.53137	1.50385	1.35	1.71017	1.75517	1.95417	1.92692	1.90392	1.83214	1.67692	1.72295	1.46508	1.71017	1.5127	1.67377
257.211	1.90435	1.6	1.52553	1.70417	1.49216	1.69615	1.54118	1.77797	1.58276	1.87083	1.90769	1.78628	1.975	1.40769	1.57541	1.41746	1.69322	1.36984	1.75574
258.142	1.79565	1.74815	1.52553	1.95417	1.51177	1.6	1.49706	1.76102	1.8931	1.93333	1.96538	1.96274	1.86786	1.58077	1.6082	1.41746	1.57458	1.57619	1.6082
259.064	1.64348	1.65556	1.4617	1.87083	1.45294	1.6	1.55588	1.79492	2.01379	1.95417	1.88846	1.90392	1.86786	1.65769	1.47705	1.59206	1.64237	1.49683	1.67377
259.985	1.62174	1.65556	1.65319	1.7875	1.53137	1.46538	1.52647	1.86271	1.73793	1.82917	1.96538	1.94314	1.70714	1.58077	1.65738	1.62381	1.64237	1.5127	1.70656
260.917	1.62174	1.69259	1.50425	1.7875	1.5902	1.54231	1.48235	1.84576	1.70345	1.89167	1.94615	1.90392	2.08214	1.63846	1.52623	1.6873	1.54068	1.44921	1.77213
261.838	1.62174	1.8037	1.50425	1.6625	1.55098	1.56154	1.46765	1.86271	1.84138	1.7875	1.88846	1.78628	1.95714	1.65769	1.50984	1.56032	1.59153	1.43333	1.69016
262.759	1.73043	1.50741	1.58936	1.68333	1.47255	1.50385	1.45294	1.91356	1.72069	1.80833	1.94615	1.66863	1.77857	1.65769	1.41148	1.48095	1.57458	1.43333	1.64098
263.691	1.7087	1.71111	1.63192	1.70417	1.57059	1.67692	1.49706	1.98136	1.87586	1.87083	1.88846	1.72745	1.92143	1.61923	1.50984	1.46508	1.57458	1.49683	1.65738
264.622	1.68696	1.63704	1.52553	1.9125	1.47255	1.69615	1.51177	1.82881	1.68621	1.82917	1.86923	1.80588	1.85	1.61923	1.52623	1.43333	1.64237	1.48095	1.72295
265.554	1.7087	1.74815	1.41915	1.80833	1.57059	1.44615	1.55588	1.86271	1.84138	1.82917	1.92692	2.02157	1.90357	1.65769	1.78852	1.48095	1.52373	1.62381	1.57541
266.475	1.75217	1.74815	1.61064	1.725	1.45294	1.56154	1.37941	1.98136	1.97931	1.87083	2.00385	1.74706	2.01071	1.67692	1.57541	1.49683	1.62542	1.36984	1.6082
267.407	1.66522	1.67407	1.41915	1.87083	1.51177	1.73462	1.46765	2.0322	1.82414	1.975	1.85	1.8451	1.76071	1.65769	1.69016	1.56032	1.64237	1.54444	1.64098
268.338	1.4913	1.52593	1.48298	1.9125	1.43333	1.63846	1.43823	1.74407	1.82414	1.99583	1.85	1.82549	1.725	1.58077	1.57541	1.60794	1.59153	1.43333	1.72295
269.27	1.83913	1.8037	1.54681	1.85	1.41372	1.6	1.40882	1.93051	1.92759	1.82917	1.83077	1.74706	1.76071	1.56154	1.69016	1.46508	1.57458	1.43333	1.73934
270.191	1.64348	1.56296	1.63192	1.85	1.49216	1.54231	1.45294	1.89661	1.8931	1.93333	1.96538	1.8451	1.77857	1.61923	1.57541	1.60794	1.43898	1.36984	1.67377
271.113	1.79565	1.6	1.61064	2.01667	1.5902	1.6	1.52647	1.81186	1.84138	1.9125	1.96538	1.86471	1.88571	1.56154	1.78852	1.59206	1.62542	1.48095	1.80492
272.173	1.57826	1.67407	1.54681	1.725	1.47255	1.65769	1.42353	1.84576	1.66897	1.85	1.85	1.68823	1.93929	1.56154	1.82131	1.48095	1.52373	1.62381	1.69016
273.106	1.73043	1.65556	1.3766	1.80833	1.55098	1.50385	1.43823	1.72712	1.91034	1.80833	1.77308	1.80588	1.92143	1.69615	1.72295	1.59206	1.54068	1.54444	1.62459
274.037	1.66522	1.63704	1.50425	2.05833	1.51177	1.75385	1.54118	1.74407	1.87586	1.82917	2.02308	1.82549	1.85	1.65769	1.54262	1.5127	1.59153	1.59206	1.75574
274.969	1.6	1.69259	1.58936	1.82917	1.5902	1.50385	1.40882	1.72712	1.84138	1.7875	1.88846	1.82549	1.77857	1.6	1.64098	1.48095	1.71017	1.65556	1.69016
275.89	1.66522	1.48889	1.50425	1.89167	1.57059	1.52308	1.51177	1.79492	2.03103	1.7875	1.88846	1.70784	1.92143	1.58077	1.47705	1.52857	1.60848	1.5127	1.72295
276.812	1.64348	1.50741	1.54681	1.76667	1.57059	1.61923	1.46765	1.79492	1.84138	1.85	2.00385	1.90392	1.76071	1.6	1.70656	1.46508	1.47288	1.57619	1.72295
277.733	1.77391	1.63704	1.58936	1.89167	1.5902	1.46538	1.46765	1.81186	1.87586	1.87083	1.88846	1.64902	1.88571	1.73462	1.73934	1.59206	1.69322	1.48095	1.57541
278.655	1.77391	1.69259	1.52553	1.80833	1.47255	1.56154	1.54118	1.69322	1.70345	1.9125	2.00385	1.78628	1.83214	1.65769	1.54262	1.49683	1.60848	1.57619	1.75574
279.576	1.53478	1.69259	1.4617	1.99583	1.51177	1.52308	1.55588	1.84576	1.82414	1.89167	1.94615	1.88431	1.77857	1.77308	1.55902	1.46508	1.60848	1.5127	1.5918
280.498	1.7087	1.6	1.54681	1.7875	1.62941	1.36923	1.52647	1.86271	1.82414	1.93333	1.98462	1.86471	1.86786	1.63846	1.55902	1.40159	1.52373	1.57619	1.69016
281.419	1.6	1.71111	1.52553	1.89167	1.53137	1.54231	1.39412	1.82881	1.97931	1.85	1.81154	1.76667	1.85	1.56154	1.44426	1.46508	1.48983	1.46508	1.8541
282.593	1.62174	1.69259	1.48298	1.87083	1.66863	1.58077	1.42353	1.86271	1.82414	1.95417	1.94615	1.82549	1.83214	1.58077	1.54262	1.56032	1.57458	1.38571	1.80492
283.513	1.86087	1.65556	1.52553	2.07917	1.6098	1.61923	1.48235	1.82881	1.91034	1.80833	1.94615	1.82549	1.86786	1.58077	1.6082	1.41746	1.65932	1.52857	1.72295
284.434	1.38261	1.72963	1.48298	1.87083	1.45294	1.65769	1.42353	1.81186	1.85862	1.76667	1.86923	1.82549	1.76071	1.63846	1.70656	1.52857	1.60848	1.62381	1.77213
285.356	1.6	1.61852	1.67447	1.76667	1.53137	1.61923	1.42353	1.84576	1.8931	1.85	1.86923	1.86471	1.81429	1.65769	1.5918	1.43333	1.59153	1.54444	1.73934
286.277	1.64348	1.56296	1.50425	1.87083	1.51177	1.46538	1.52647	1.82881	1.70345	1.975	1.85	1.72745	1.725	1.69615	1.52623	1.65556	1.64237	1.5127	1.69016
287.206	1.75217	1.65556	1.56808	1.82917	1.55098	1.56154	1.45294	1.67627	1.87586	1.89167	1.81154	2.06078	1.86786	1.61923	1.80492	1.46508	1.50678	1.49683	1.87049
288.13	1.73043	1.72963	1.44043	1.99583	1.47255	1.65769	1.6	1.69322	1.8069	1.80833	1.92692	1.92353	1.90357	1.54231	1.47705	1.52857	1.54068	1.44921	1.70656
289.068	1.62174	1.76667	1.61064	1.89167	1.47255	1.58077	1.48235	1.64237	1.85862	1.82917	1.94615	1.72745	1.95714	1.65769	1.80492	1.5127	1.55763	1.40159	1.67377
289.993	1.68696	1.48889	1.48298	1.95417	1.57059	1.52308	1.46765	1.77797	1.82414	1.80833	1.88846	1.78628	1.70714	1.73462	1.49344	1.43333	1.47288	1.5127	1.67377
290.914	1.68696	1.61852	1.50425	1.85	1.51177	1.56154	1.36471	1.79492	1.94483	1.87083	1.96538	1.76667	1.99286	1.67692	1.65738	1.48095	1.55763	1.36984	1.72295
291.836	1.7087	1.50741	1.54681	1.87083	1.53137	1.52308	1.46765	1.72712	1.84138	1.85	1.88846	1.82549	1.92143	1.65769	1.65738	1.44921	1.67627	1.49683	1.77213
292.757	1.68696	1.56296	1.58936	1.975	1.47255	1.50385	1.48235	1.82881	1.75517	1.89167	1.83077	1.94314	2.02857	1.58077	1.54262	1.56032	1.54068	1.3381	1.8377
293.679	1.86087	1.67407	1.58936	1.85	1.55098	1.71538	1.42353	1.71017	1.61724	1.725	2.06154	1.76667	1.83214	1.61923	1.54262	1.60794	1.62542	1.52857	1.70656
294.6	1.66522	1.69259	1.50425	1.9125	1.43333	1.65769	1.43823	1.74407	1.73793	1.87083	1.85	1.78628	1.83214	1.58077	1.64098	1.60794	1.57458	1.54444	1.75574
295.522	1.66522	1.61852	1.50425	1.9125	1.43333	1.50385	1.51177	1.72712	1.84138	1.85	2.02308	1.96274	1.975	1.61923	1.62459	1.54444	1.57458	1.54444	1.64098
296.443	1.73043	1.48889	1.4617	1.87083	1.49216	1.63846	1.48235	1.91356	1.72069	1.74583	2.00385	1.86471	1.99286	1.65769	1.47705	1.59206	1.48983	1.57619	1.78852
297.522	1.73043	1.48889	1.4617	1.87083	1.49216	1.63846	1.48235	1.91356	1.72069	1.74583	2.00385	1.86471	1.99286	1.65769	1.47705	1.59206	1.48983	1.57619	1.78852
298.522	1.66522	1.61852	1.50425	1.9125	1.43333	1.50385	1.51177	1.72712	1.84138	1.85	2.02308	1.96274	1.975	1.61923	1.62459	1.54444	1.57458	1.54444	1.64098
299.522	1.86087	1.67407	1.58936	1.85	1.55098	1.71538	1.42353	1.71017	1.61724	1.725	2.06154	1.76667	1.83214	1.61923	1.54262	1.60794	1.62542	1.52857	1.70656

## Sheet: NR1wt+NR2Awt mitosis (n=6)
Time (s)	cell 1	cell 2	cell 3	cell 4	cell 5	cell 6
0	1.08919	1.08919	1.10725	1.08919	1.03513	1.08065
0.921	1.03513	1.03513	1.07524	1.03513	1.00811	1.01353
1.853	1.03513	1.03513	1.06811	1.03513	1.03513	1.04185
2.774	0.981081	0.981081	1.01418	0.981081	1.03513	1.12779
3.706	1.00811	1.00811	1.10956	1.00811	1.08919	1.14108
4.627	1.03513	1.03513	1.08065	1.03513	1.03513	1.05745
5.569	1.00811	1.00811	1.01353	1.00811	1.02432	1.10834
6.5	1.03513	1.03513	1.04185	1.03513	1.1054	1.10634
7.432	1.03513	1.03513	1.12779	1.03513	1.08919	1.0596
8.353	1.08919	1.08919	1.14108	1.08919	1.08919	1.11667
9.285	1.03513	1.03513	1.05745	1.03513	1.07838	1.04435
10.216	1.22432	1.22432	1.10834	1.22432	1.11622	1.04817
11.148	1.3054	1.3054	1.10634	1.3054	1.17838	1.1197
12.079	1.08919	1.08919	1.0596	1.08919	0.981081	1.01435
13.011	1.08919	1.08919	1.11667	1.08919	1.03513	1.12212
13.932	1.27838	1.27838	1.04435	1.27838	1.08919	1.17107
14.864	1.11622	1.11622	1.04817	1.11622	1.03513	1.07268
15.795	1.27838	1.27838	1.1197	1.27838	1.03513	1.09841
16.717	0.981081	0.981081	1.21436	0.981081	0.981081	1.06659
17.648	1.03513	1.03513	1.12212	1.03513	1.00811	1.08231
18.58	1.14324	1.14324	1.17107	1.14324	1.03513	1.02808
19.511	1.08919	1.08919	1.17268	1.08919	1.00811	1.17049
20.432	1.03513	1.03513	1.09841	1.03513	1.03513	1.08221
21.364	0.9	0.9	1.06659	0.9	1.03513	1.03084
22.295	1.03513	1.03513	1.08231	1.03513	1.08919	1.10413
23.227	1.22432	1.22432	1.02808	1.22432	1.03513	1.12691
24.158	1.00811	1.00811	1.17049	1.00811	1.02432	1.14755
25.09	1.11622	1.11622	1.08221	1.11622	1.1054	1.14631
26.021	1.11622	1.11622	1.03084	1.11622	1.08919	1.09227
26.943	1.14324	1.14324	1.10413	1.14324	1.08919	1.10352
27.874	1.11622	1.11622	1.12691	1.11622	1.07838	1.11171
28.796	1.06216	1.06216	1.14755	1.06216	1.11622	1.14415
29.727	0.927027	0.927027	1.14631	0.927027	1.07838	1.11098
30.659	1.06216	1.06216	1.19226	1.06216	0.981081	1.08919
31.59	1.06216	1.06216	1.10352	1.06216	1.03513	1.03513
32.522	1.00811	1.00811	1.11171	1.00811	1.14324	0.9
33.453	1.25135	1.25135	1.14415	1.25135	1.08919	1.03513
34.385	1.11622	1.11622	1.11098	1.11622	1.03513	1.12432
35.306	1.11622	1.11622	1.08982	1.11622	1.03513	1.00811
36.228	1.1973	1.1973	1.07103	1.1973	1.12432	1.11622
37.149	1.06216	1.06216	1.09696	1.06216	1.00811	1.11622
38.081	1.11622	1.11622	1.06942	1.11622	1.11622	1.14324
39.012	1.03513	1.03513	1.01876	1.03513	1.11622	1.11622
39.944	1.06216	1.06216	1.13309	1.06216	1.14324	1.06216
40.875	1.14324	1.14324	1.08435	1.14324	1.11622	0.927027
41.797	1.08919	1.08919	1.1492	1.08919	1.06216	1.06216
42.728	1.06216	1.06216	1.05151	1.06216	0.927027	1.06216
43.66	1.38649	1.38649	1.01024	1.38649	1.06216	1.00811
44.591	1.11622	1.11622	1.07485	1.11622	1.06216	1.17135
45.523	0.981081	0.981081	1.09561	0.981081	1.00811	1.11622
46.454	1.3054	1.3054	1.11968	1.3054	1.17135	1.11622
47.386	1.00811	1.00811	1.11445	1.00811	1.11622	1.1673
48.317	1.11622	1.11622	1.08422	1.11622	1.11622	1.06216
49.248	0.981081	0.981081	1.10266	0.981081	1.1673	1.11622
50.18	1.1973	1.1973	1.12059	1.1973	1.06216	1.03513
51.111	1.1973	1.1973	1.14906	1.1973	1.11622	1.06216
52.043	1.17027	1.17027	0.987965	1.17027	1.03513	1.14324
52.964	1.1973	1.1973	1.13751	1.1973	1.06216	1.08919
53.896	1.22432	1.22432	1.05079	1.22432	1.14324	1.06216
54.827	1.08919	1.08919	1.08845	1.08919	1.08919	1.18649
55.759	1.00811	1.00811	1.16079	1.00811	1.18216	1.23622
56.69	1.25135	1.25135	1.23462	1.25135	1.3173	1.3173
57.622	1.1973	1.1973	1.34471	1.1973	1.47946	1.47946
58.553	1.11622	1.11622	1.35231	1.11622	1.88487	1.68487
59.485	1.11622	1.11622	1.6321	1.11622	1.96595	1.96595
60.406	1.00811	1.00811	1.65948	1.00811	1.91189	2.11189
61.328	1.06216	1.06216	1.85902	1.06216	2.23622	2.23622
62.259	1.03513	1.03513	1.82939	1.03513	1.96865	1.96865
63.181	1.26216	1.36216	1.92872	1.06216	1.99568	1.99568
64.112	1.2973	1.3973	1.98636	1.1973	1.87676	1.87676
65.034	1.55946	1.35946	1.87797	1.35946	1.9146	1.7146
65.965	1.76486	1.76486	1.95555	1.76486	1.97135	1.57135
66.897	1.84595	1.84595	2.09307	1.84595	1.8254	1.42541
67.818	1.99189	1.79189	2.01026	1.79189	1.74432	1.39027
68.75	2.11622	2.11622	1.88886	2.11622	1.57389	1.39838
69.681	1.54865	1.54865	1.98319	1.54865	1.46324	1.30324
70.613	1.57568	1.57568	1.96321	1.57568	1.58216	1.29027
71.544	1.65676	1.65676	2.05863	1.65676	1.39027	1.34432
72.476	1.49459	1.49459	1.83877	1.49459	1.34432	1.26324
73.407	1.25135	1.25135	1.72096	1.25135	1.26324	1.18216
74.329	1.3054	1.3054	1.81595	1.3054	1.18216	1.29027
75.26	1.17027	1.17027	1.78141	1.17027	1.29027	1.29027
76.182	1.27838	1.27838	1.77653	1.27838	1.29027	1.20919
77.113	1.14324	1.14324	1.62407	1.14324	1.20919	1.20919
78.034	1.06216	1.06216	1.75491	1.06216	1.20919	1.23622
78.956	1.17027	1.17027	1.47315	1.17027	1.23622	1.26324
79.887	1.22432	1.22432	1.41512	1.22432	1.26324	1.23622
80.819	1.14324	1.14324	1.44979	1.14324	1.07405	1.26324
81.75	1.06216	1.06216	1.30613	1.06216	1.03513	0.994054
82.672	1.17027	1.17027	1.41945	1.17027	1.08919	1.03513
83.62	1.17027	1.17027	1.31135	1.17027	1.00811	1.08919
84.545	1.08919	1.08919	1.27919	1.08919	1.1973	1.00811
85.466	1.08919	1.08919	1.15389	1.08919	1.03513	1.1973
86.388	1.11622	1.11622	1.11936	1.11622	0.981081	1.03513
87.309	1.14324	1.14324	1.22059	1.14324	1.17027	1.08108
88.231	0.954054	0.954054	1.14072	0.954054	1.03513	1.17027
89.152	1.03513	1.03513	1.1528	1.03513	1.17027	1.03513
90.084	1.08919	1.08919	1.11856	1.08919	0.927027	1.17027
91.015	1.00811	1.00811	1.10254	1.00811	0.927027	0.987027
91.947	1.1973	1.1973	1.13135	1.1973	1.11622	0.997027
92.878	1.03513	1.03513	1.1814	1.03513	1.22432	1.11622
93.81	0.981081	0.981081	1.06413	0.981081	1.06216	1.22432
94.731	1.17027	1.17027	1.19297	1.17027	1.11622	1.06216
95.663	1.03513	1.03513	0.966658	1.03513	1.14324	1.11622
96.584	1.17027	1.17027	1.06879	1.17027	1.11622	1.14324
97.516	0.927027	0.927027	1.00093	0.927027	1.14324	1.11622
98.447	0.927027	0.927027	1.07418	0.927027	0.954054	1.14324
99.369	1.11622	1.11622	1.03336	1.11622	1.14324	1.05405
100.3	1.22432	1.22432	1.16886	1.22432	1.11622	1.14324
101.232	1.06216	1.06216	1.18362	1.06216	0.981081	1.11622
102.153	1.11622	1.11622	1.03079	1.11622	1.22432	0.981081
103.084	1.14324	1.14324	1.05115	1.14324	1.17027	1.22432
104.016	1.11622	1.11622	1.1975	1.11622	1.14324	1.17027
104.947	1.14324	1.14324	1.13963	1.14324	1.06216	1.14324
105.869	0.954054	0.954054	1.15975	0.954054	1.11622	1.06216
106.79	1.14324	1.14324	1.07317	1.14324	1.17027	1.11622
107.722	1.11622	1.11622	1.09106	1.11622	1.11622	1.17027
108.643	0.981081	0.981081	1.03346	0.981081	1.22432	1.11622
109.575	1.22432	1.22432	1.01173	1.22432	1.11622	1.22432
110.496	1.17027	1.17027	1.04061	1.17027	1.03513	1.11622
111.428	1.14324	1.14324	1.10275	1.14324	1.14324	1.03513
112.349	1.06216	1.06216	1.04658	1.06216	1.22432	1.14324
113.281	1.11622	1.11622	1.01273	1.11622	1.11622	1.22432
114.212	1.17027	1.17027	1.00012	1.17027	1.11622	1.11622
115.144	1.11622	1.11622	0.974398	1.11622	1.3054	1.11622
116.075	1.22432	1.22432	1.02153	1.22432	1.11622	1.3054
117.076	1.11622	1.11622	1.11253	1.11622	1.17027	1.11622
118.008	1.03513	1.03513	1.04428	1.03513	1.1973	1.17027
118.94	1.14324	1.14324	0.944351	1.14324	1.03513	1.1973
119.861	1.22432	1.22432	1.07379	1.22432	1.14324	1.03513
120.783	1.11622	1.11622	0.987503	1.11622	1.22432	1.14324
121.714	1.11622	1.11622	1.03579	1.11622	1.14324	1.22432
122.646	1.3054	1.3054	1.09501	1.3054	1.11622	1.14324
123.567	1.11622	1.11622	1.05289	1.11622	1.06216	1.11622
124.499	1.17027	1.17027	1.0811	1.17027	0.981081	1.06216
125.42	1.1973	1.1973	1.12601	1.1973	1.17027	0.981081
126.352	1.03513	1.03513	1.07305	1.03513	1.08919	1.17027
127.273	1.14324	1.14324	1.04571	1.14324	1.14324	1.08919
128.205	1.22432	1.22432	0.974267	1.22432	1.11622	1.14324
129.136	1.14324	1.14324	1.03892	1.14324	1.03892	1.11622
130.068	1.11622	1.11622	1.06332	1.11622	1.06332	1.00811
130.989	1.06216	1.06216	0.977653	1.06216	0.977653	1.11622
131.91	0.981081	0.981081	1.03427	0.981081	1.03427	0.9
132.878	1.17027	1.17027	1.07253	1.17027	1.07253	1.08919
133.804	1.08919	1.08919	1.12128	1.08919	1.12128	1.03513
134.725	1.14324	1.14324	1.08762	1.14324	1.08762	1.08919
135.656	1.11622	1.11622	1.04944	1.11622	1.04944	1.25135
136.588	1.00811	1.00811	1.00411	1.00811	1.00411	1.1973
137.519	1.11622	1.11622	0.967206	1.11622	0.967206	1.06216
138.451	1.08919	0.9	1.02073	1.11622	1.02073	1.1973
139.372	1.08919	1.08919	1.03132	1.08919	0.98132	1.20135
140.366	1.03513	1.03513	1.00018	1.03513	0.950176	1.17432
141.295	1.08919	1.08919	0.983959	1.08919	0.933959	1.12027
142.217	1.25135	1.25135	1.03129	1.25135	0.981292	1.01216
143.148	1.1973	1.1973	1.10213	1.1973	1.05213	1.12027
144.08	1.06216	1.06216	0.940576	1.06216	0.890576	1.12027
145.011	1.1973	1.1973	0.976957	1.1973	0.926957	0.985135
145.943	1.25135	1.25135	1.14621	1.25135	1.09621	1.1473
146.889	1.22432	1.22432	1.14476	1.22432	1.09476	1.20135
147.816	1.17027	1.17027	1.02335	1.17027	0.973349	1.17432
148.737	1.06216	1.06216	0.944365	1.06216	0.894365	1.09324
149.669	1.17027	1.17027	1.0331	1.17027	0.983099	1.17432
150.59	1.17027	1.17027	1.13708	1.17027	1.08708	1.06622
151.512	1.03513	1.03513	1.04448	1.03513	0.994483	1.17432
152.433	1.1973	1.1973	1.07641	1.1973	1.02641	1.1473
153.365	1.25135	1.25135	1.06375	1.25135	1.01375	1.22838
154.296	1.22432	1.22432	1.08607	1.22432	1.03607	1.17432
155.228	1.14324	1.14324	1.04535	1.14324	0.995352	1.06622
156.159	1.22432	1.22432	1.02679	1.22432	0.976793	1.06622
157.081	1.11622	1.11622	1.06789	1.11622	1.01789	1.09324
158.012	1.22432	1.22432	1.03191	1.22432	0.981913	0.958108
158.934	1.1973	1.1973	1.08617	1.1973	1.03617	1.09324
159.865	1.27838	1.27838	1.06612	1.27838	1.06622	1.06622
160.787	1.22432	1.22432	1.04794	1.22432	1.06622	1.1473
161.708	1.11622	1.11622	1.01283	1.11622	1.09324	1.06622
162.63	1.11622	1.11622	1.04425	1.11622	0.958108	1.03919
163.551	1.14324	1.14324	1.06189	1.14324	1.09324	1.01216
164.483	1.00811	1.00811	0.973167	1.00811	1.06622	1.09324
165.414	1.14324	1.14324	1.12973	1.14324	1.1473	1.06622
166.345	1.11622	1.11622	1.10673	1.11622	1.06622	1.28243
167.277	1.1973	1.1973	0.936901	1.1973	1.03919	1.12027
168.208	1.11622	1.11622	1.00631	1.11622	1.01216	1.03919
169.13	1.08919	1.08919	0.971923	1.08919	1.09324	1.28243
170.061	1.06216	1.06216	1.1316	1.06216	1.06622	1.22838
170.993	1.14324	1.14324	1.03437	1.14324	1.28243	1.12027
171.914	1.11622	1.11622	1.07602	1.11622	1.12027	1.17432
172.836	1.33243	1.33243	1.00875	1.33243	1.03919	1.12027
173.757	1.17027	1.17027	1.00767	1.17027	1.28243	1.09324
174.689	1.08919	1.08919	1.13628	1.08919	1.22838	1.12027
175.61	1.33243	1.33243	1.04379	1.33243	1.12027	1.03919
176.542	1.27838	1.27838	1.04134	1.27838	1.17432	1.25541
177.463	1.17027	1.17027	1.04373	1.17027	1.12027	0.985135
178.395	1.22432	1.22432	1.03177	1.22432	1.09324	1.12027
179.326	1.17027	1.17027	0.95426	1.17027	1.12027	1.03919
180.248	1.14324	1.14324	1.04354	1.14324	1.03919	1.12027
181.179	1.17027	1.17027	0.957342	1.17027	1.25541	1.17432
182.101	1.08919	1.08919	1.13312	1.08919	0.985135	1.03919
183.022	1.3054	1.3054	0.99776	1.3054	1.12027	1.09324
183.954	1.03513	1.03513	1.00797	1.03513	1.03919	0.958108
184.885	1.17027	1.17027	1.07367	1.17027	1.12027	1.20135
185.807	1.08919	1.08919	0.997267	1.08919	1.17432	1.03919
186.738	1.17027	1.17027	0.941069	1.17027	1.03919	1.03919
187.66	1.22432	1.22432	1.00732	1.22432	1.09324	1.1473
188.581	1.08919	1.08919	0.962073	1.08919	0.958108	1.12027
189.512	1.14324	1.14324	0.996949	1.14324	1.20135	1.12027
190.434	1.00811	1.00811	1.11641	1.00811	1.03919	1.22838
191.355	1.25135	1.25135	1.01856	1.25135	1.03919	1.06622
192.277	1.08919	1.08919	1.02316	1.08919	1.1473	1.20135
193.208	1.08919	1.08919	1.0494	1.08919	1.12027	1.17432
194.14	1.1973	1.1973	0.958152	1.1973	1.12027	0.958108
195.061	1.17027	1.17027	1.15332	1.17027	1.22838	1.1473
195.983	1.17027	1.17027	1.21009	1.17027	1.06622	1.09324
196.914	1.27838	1.27838	1.08402	1.27838	1.20135	1.01216
197.836	1.11622	1.11622	0.98571	1.11622	1.17432	0.985135
198.767	1.25135	1.25135	1.01516	1.25135	0.958108	1.12027
199.699	1.22432	1.22432	1.08209	1.22432	1.1473	1.09324
200.62	1.00811	1.00811	1.04142	1.00811	1.09324	1.06622
201.542	1.1973	1.1973	1.08195	1.1973	1.01216	0.958108
202.463	1.14324	1.14324	1.06783	1.14324	0.985135	0.958108
203.385	1.06216	1.06216	1.12007	1.06216	1.12027	1.03919
204.316	1.03513	1.03513	1.03767	1.03513	1.09324	1.17432
205.248	1.17027	1.17027	1.09025	1.17027	1.06622	1.1473
206.179	1.14324	1.14324	0.978173	1.14324	0.958108	1.12027
207.153	1.11622	1.11622	1.00284	1.11622	0.985135	1.33649
208.072	1.00811	1.00811	1.01428	1.00811	1.12027	1.22838
209.007	1.00811	1.00811	1.05784	1.00811	1.09324	1.12027
209.935	1.08919	1.08919	1.03058	1.08919	1.06622	1.12027
210.857	1.22432	1.22432	1.04401	1.22432	0.958108	1.03919
211.788	1.1973	1.1973	1.08535	1.1973	0.958108	1.06622
212.72	1.17027	1.17027	1.04496	1.17027	1.03919	1.25541
213.641	1.38649	1.38649	1.04111	1.38649	1.17432	1.33649
214.562	1.27838	1.27838	1.0306	1.27838	1.1473	1.03919
215.484	1.17027	1.17027	1.21768	1.17027	1.12027	1.01216
216.425	1.17027	1.17027	0.9804	1.17027	1.33649	1.09324
217.357	1.08919	1.08919	1.17692	1.08919	1.22838	1.1473
218.278	1.11622	1.11622	0.974598	1.11622	1.12027	1.17432
219.2	1.3054	1.3054	1.04464	1.3054	1.12027	1.17432
220.131	1.38649	1.38649	0.996457	1.38649	1.03919	1.06622
221.063	1.08919	1.08919	1.07182	1.08919	1.06622	1.36351
221.984	1.06216	1.06216	1.08441	1.06216	1.25541	1.01216
222.906	1.14324	1.14324	1.06345	1.14324	1.33649	1.17432
223.837	1.1973	1.1973	1.02921	1.1973	1.03919	1.12027
224.769	1.22432	1.22432	1.01691	1.22432	1.01216	1.03919
225.7	1.22432	1.22432	1.08315	1.22432	1.09324	1.01216
226.638	1.11622	1.11622	1.02769	1.11622	1.1473	1.01216
227.573	1.41351	1.41351	1.03981	1.41351	1.17432	1.12027
228.495	1.06216	1.06216	1.09947	1.06216	1.17432	1.09324
229.426	1.22432	1.22432	1.02565	1.22432	1.06622	1.12027
230.358	1.17027	1.17027	0.958267	1.17027	1.36351	1.01216
231.279	1.08919	1.08919	1.05319	1.08919	1.01216	1.03919
232.201	1.06216	1.06216	1.0357	1.06216	1.17432	1.06622
233.122	1.06216	1.06216	0.933257	1.06216	1.12027	1.1473
234.044	1.17027	1.17027	1.00979	1.17027	1.03919	1.20135
234.975	1.14324	1.14324	1.01966	1.14324	1.01216	1.09324
235.897	1.17027	1.17027	1.01885	1.17027	1.01216	0.985135
236.828	1.06216	1.06216	1.07058	1.06216	1.12027	1.09324
237.76	1.08919	1.08919	1.1182	1.08919	1.09324	1.03919
238.691	1.11622	1.11622	0.961162	1.11622	1.12027	1.1473
239.612	1.1973	1.1973	0.992364	1.1973	1.01216	1.06622
240.544	1.25135	1.25135	1.11995	1.25135	1.03919	1.12027
241.465	1.14324	1.14324	1.09624	1.14324	1.06622	0.985135
242.387	1.03513	1.03513	1.01505	1.03513	1.1473	1.12027
243.308	1.14324	1.14324	1.01149	1.14324	1.20135	1.03919
244.23	1.08919	1.08919	1.03907	1.08919	1.09324	1.20135
245.151	1.1973	1.1973	1.05649	1.1973	0.985135	1.17432
246.073	1.11622	1.11622	1.10899	1.11622	1.09324	1.17432
247.004	1.17027	1.17027	1.0549	1.17027	1.03919	0.985135
247.936	1.03513	1.03513	0.970664	1.03513	1.1473	1.03919
248.867	1.17027	1.17027	1.14631	1.17027	1.06622	0.958108
249.789	1.08919	1.08919	1.096	1.08919	1.12027	1.12027
250.71	1.25135	1.25135	1.11276	1.25135	0.985135	1.06622
251.632	1.22432	1.22432	1.15279	1.22432	1.12027	1.06622
252.563	1.22432	1.22432	1.07152	1.22432	1.03919	1.17432
253.495	1.03513	1.03513	0.991364	1.03513	1.20135	1.01216
254.426	1.08919	1.08919	1.11995	1.08919	1.17432	0.904054
255.358	1.00811	1.00811	1.09624	1.00811	1.17432	1.12027
256.279	1.17027	1.17027	1.01505	1.17027	0.985135	1.28243
257.211	1.11622	1.11622	1.01149	1.11622	1.03919	0.904054
258.142	1.11622	1.11622	1.03907	1.11622	0.958108	1.17432
259.064	1.22432	1.22432	1.05649	1.22432	1.12027	1.06622
259.985	1.06216	1.06216	1.10899	1.06216	1.01216	1.1473
260.917	0.954054	0.954054	1.0549	0.954054	0.904054	1.09324
261.838	1.17027	1.17027	0.970664	1.17027	1.12027	0.958108
262.759	1.33243	1.33243	1.14631	1.33243	1.28243	1.09324
263.691	0.954054	0.954054	1.096	0.954054	0.904054	0.985135
264.622	1.22432	1.22432	1.11276	1.22432	1.17432	0.958108
265.554	1.11622	1.11622	1.15279	1.11622	1.06622	1.06622
266.475	1.1973	1.1973	1.07152	1.1973	1.1473	1.09324
267.407	1.14324	1.14324	0.991364	1.14324	1.09324	1.1473
268.338	1.00811	1.00811	1.11995	1.00811	0.958108	1.12027
269.27	1.14324	1.14324	1.09624	1.14324	1.09324	1.09324
270.191	1.03513	1.03513	1.01505	1.03513	0.985135	1.09324
271.113	1.00811	1.00811	1.01149	1.00811	0.958108	1.09324
272.173	1.11622	1.11622	1.03907	1.11622	1.06622	1.1473
273.106	1.14324	1.14324	1.05649	1.14324	1.09324	1.1473
274.037	1.1973	1.1973	1.10899	1.1973	1.1473	1.1473
274.969	1.17027	1.17027	1.0549	1.17027	1.12027	1.22838
275.89	1.14324	1.14324	0.970664	1.14324	1.09324	1.17432
276.812	1.14324	1.14324	1.14631	1.14324	1.09324	1.03919
277.733	1.14324	1.14324	1.096	1.14324	1.09324	1.20135
278.655	1.1973	1.1973	1.11276	1.1973	1.1473	1.01216
279.576	1.1973	1.1973	1.15279	1.1973	1.14324	1.03513
280.498	1.1973	1.1973	1.07152	1.1973	1.14324	1.25135
281.419	1.27838	1.27838	0.991364	1.27838	1.09324	1.27838
282.593	1.22432	1.22432	1.11995	1.22432	1.25135	1.14324
283.513	1.08919	1.08919	1.09624	1.08919	1.27838	1.14324
284.434	1.25135	1.25135	1.01505	1.25135	1.14324	1.06216
285.356	1.06216	1.06216	1.01149	1.06216	1.14324	1.17027
286.277	1.17027	1.17027	1.03907	1.17027	1.06216	1.06216
287.206	1.22432	1.22432	1.05649	1.22432	1.17027	1.06216
288.13	1.27838	1.27838	1.10899	1.27838	1.06216	1.25135
289.068	1.03513	1.03513	1.0549	1.03513	1.14324	1.27838
289.993	1.25135	1.25135	0.970664	1.25135	1.14324	1.14324
290.914	1.27838	1.27838	1.14631	1.27838	1.06216	1.14324
291.836	1.14324	1.14324	1.096	1.14324	1.17027	1.06216
292.757	1.14324	1.14324	1.11276	1.14324	1.17027	1.03513
293.679	1.06216	1.06216	1.15279	1.06216	1.25135	1.25135
294.6	1.17027	1.17027	1.07152	1.17027	1.27838	1.27838
295.522	1.06216	1.06216	0.991364	1.06216	1.14324	1.14324
296.443	1.14324	1.14324	1.07152	1.14324	1.14324	1.14324
297.522	1.14324	1.14324	1.11276	1.14324	1.06216	1.06216
298.522	1.06216	1.06216	1.15279	1.06216	1.17027	1.17027
299.522	1.17027	1.17027	1.07152	1.17027	1.06216	1.06216

## Sheet: NR1mA+NR2Awt interphase (n=12)
Time (s)	cell 1	cell 2	cell 3	cell 4	cell 5	cell 6	cell 7	cell 8	cell 9	cell 10	cell 11	cell12
0	0.973783	0.998038	1.03035	1.1009	1.05424	0.971574	1.08228	1.02186	1.30339	1.22397	0.979503	0.999557
0.921	1.03997	0.928947	1.08697	1.04427	1.17452	1.08582	1.2919	0.957432	1.04414	0.985524	0.920977	1.00437
1.853	1.00833	1.20709	1.20385	0.964542	1.03806	0.988142	1.07741	1.14138	1.20369	0.962554	0.937139	0.99225
2.774	1.13672	1.02538	1.20831	0.935928	0.906061	1.03512	1.27964	1.09525	1.26168	0.998635	0.924721	0.948712
3.706	1.03605	1.10803	1.13809	1.04785	1.10701	1.03835	1.07632	1.10199	1.08454	1.1126	0.998049	1.0402
4.627	1.02178	1.21778	1.00771	0.953531	1.10214	0.939037	1.05193	0.998244	1.15218	1.23799	0.979618	1.01063
5.569	0.979097	1.17646	1.11144	0.921714	1.16411	1.41476	0.9	0.923432	1.05763	0.9	0.939811	0.961325
6.5	1.01727	1.0072	0.969176	1.06632	1.10043	1.10269	1.13428	1.08364	1.18455	1.04845	0.938029	1.04235
7.432	0.994066	1.1478	1.20274	0.965012	1.03201	1.04716	1.22218	1.0387	1.17359	1.11703	0.934904	0.969061
8.353	1.10069	1.18556	1.01381	1.01044	1.06124	1.08992	1.05652	1.09773	1.04058	1.16384	0.963308	0.955785
9.285	1.01698	1.12593	1.24189	1.01306	0.979725	1.18082	1.11655	0.995565	1.34215	1.26977	1.01592	1.01982
10.216	1.06908	1.02922	0.999557	0.986148	0.951	1.09379	0.978555	1.10969	1.13009	1.16222	1.01513	1.0261
11.148	1.03442	1.04301	1.05455	0.945707	1.02445	0.999557	0.998095	0.993074	1.33326	1.0221	0.939157	1.03625
12.079	1.03885	1.06163	1.18986	1.0066	1.10226	1.12374	1.06776	1.12091	1.15643	1.09679	0.953515	0.969439
13.011	1.07277	0.999557	0.9	0.942004	1.01747	0.963387	1.01037	0.960418	1.18439	1.03348	1.02205	0.991123
13.932	1.03656	1.10138	1.13184	1.03131	1.05919	1.02973	1.1633	1.14969	1.21464	0.992852	1.00598	0.993038
14.864	1.07099	1.10512	1.18409	1.07438	1.07959	1.10528	1.04841	0.964183	1.08272	1.10183	0.965543	0.959848
15.795	1.016	1.09052	1.16446	0.965415	1.08283	1.07716	1.18854	1.04954	1.13864	1.09451	0.999557	1.00286
16.717	1.12184	1.0652	1.20596	0.974083	1.1291	1.11363	1.10579	1.07018	1.19315	1.15439	0.973935	1.05086
17.648	1.03445	1.02508	1.10099	1.02551	0.942569	1.01766	1.14664	1.10529	1.12811	1.03402	0.962574	0.931371
18.58	1.02874	1.02153	1.25804	1.24717	1.13365	0.968152	1.13008	1.08326	1.18151	1.0381	0.979934	1.0225
19.511	0.96024	1.05781	1.15953	1.01231	1.09298	1.1891	1.02557	1.02652	1.18256	1.16822	1.00358	1.02451
20.432	0.941899	1.21195	1.14599	1.01137	1.01191	0.963416	1.03295	1.18958	1.04398	1.23773	1.03106	0.986174
21.364	0.948854	0.980757	1.13794	1.18958	1.10092	1.04046	1.14743	1.02057	1.04626	1.06296	0.938442	0.992845
22.295	1.01942	1.11336	1.28362	1.02554	0.9	1.10548	1.15464	1.09682	1.18723	1.15325	0.937137	0.946258
23.227	1.06746	0.905285	1.27463	0.999557	1.17045	1.19331	1.06451	1.00938	0.999557	1.10377	0.985824	0.963969
24.158	1.06327	1.06001	0.97448	0.953826	0.982353	0.952588	1.14712	1.03656	1.26816	1.10776	0.923459	0.98899
25.09	1.1239	1.13422	1.12734	1.06942	1.08507	1.15664	1.22594	1.27433	1.04458	1.0244	1.00185	1.03908
26.021	1.10112	1.04108	1.15964	1.09555	1.21298	1.13989	1.09044	0.99485	1.07763	1.21838	0.973374	0.995344
26.943	1.07957	1.20815	1.00754	1.04528	1.10803	0.958496	0.957896	1.01409	0.999827	1.1133	0.974886	1.04501
27.874	1.13541	0.991968	1.09707	0.955405	1.09061	1.11756	1.21601	1.08904	1.11993	1.091	0.974758	1.05199
28.796	0.910373	1.07197	1.02817	0.942042	1.01514	1.16555	1.04245	0.961437	1.17685	1.07353	0.93263	1.00586
29.727	1.04828	1.06581	1.1686	1.10974	1.09069	1.19288	1.17342	1.01702	1.25534	1.01082	0.964102	0.99507
30.659	1.03443	1.02565	1.2592	0.938137	1.04481	1.19264	1.01058	1.17654	1.20846	1.1978	1.06544	0.987573
31.59	1.02601	1.04803	1.03551	1.05308	1.09437	1.08653	0.951872	1.00845	1.0552	1.22065	1.06801	1.00002
32.522	0.936483	1.27062	1.22985	1.11022	1.04911	1.08407	1.0648	1.12442	1.24939	1.15457	1.00645	0.974882
33.453	1.10388	1.17022	1.16735	1.24213	1.09094	1.0853	1.09844	1.1326	1.10541	1.02946	1.0416	0.973105
34.385	0.999557	1.12237	1.29528	0.999349	1.04794	1.05675	1.13977	1.04038	1.33594	1.32767	0.987682	0.950604
35.306	1.11881	1.06397	1.14297	1.07604	1.05148	1.12802	1.02929	1.0414	1.15699	1.13983	1.0478	0.985786
36.228	1.07675	1.13808	1.01583	1.1787	1.09436	0.982344	1.119	1.04055	1.2711	1.15266	1.01339	0.996
37.149	1.01701	0.981251	1.15542	1.0697	1.13257	1.05904	1.11904	1.05863	1.26331	1.18452	0.965592	0.967162
38.081	1.08853	0.997776	1.19211	0.907421	1.06847	1.13293	1.13678	1.048	1.029	1.08898	0.970457	1.07116
39.012	1.06582	1.17433	1.35314	1.03994	1.06076	1.24909	1.11979	1.17029	1.26611	1.15865	0.973201	1.06227
39.944	1.03881	1.12712	1.12057	1.00968	0.984123	1.24115	1.19221	1.10443	1.30798	1.17385	0.985172	0.99787
40.875	0.999254	1.06258	1.257	0.920491	1.09946	1.20443	1.22195	1.07428	0.992542	1.08853	1.10058	1.0286
41.797	1.07103	1.0306	1.12474	1.08732	0.998756	1.0671	1.07498	1.16733	1.08903	1.20987	0.994738	0.926806
42.728	1.00209	0.993749	1.01149	1.09674	1.02712	1.11106	1.1715	1.0109	1.00933	1.20561	1.00562	0.964059
43.66	1.06219	0.999031	1.14442	1.09973	1.01054	0.987914	1.04528	1.06851	1.26055	1.08048	0.905876	1.01491
44.591	1.14861	1.18473	1.15043	1.0408	1.10392	0.922426	1.08624	1.04462	1.26901	1.00858	1.03925	1.01043
45.523	0.977616	0.999535	1.12981	1.00061	1.08351	1.07438	1.02291	1.12846	1.24435	1.16503	1.10553	0.980588
46.454	1.01777	1.12444	1.3338	0.961588	0.944771	1.01656	0.956978	0.999557	1.31414	1.14976	1.06196	0.988521
47.386	1.06997	1.12384	1.06881	1.04656	0.994788	1.141	1.17368	1.04178	1.07267	1.09958	1.00106	0.987276
48.317	1.08301	1.35499	1.15954	0.977854	1.04194	1.09788	0.909712	1.21397	1.11661	1.21051	0.98525	0.996685
49.248	1.10768	1.20023	1.04908	1.10007	1.11756	1.14594	1.04185	1.21304	1.26779	1.11526	1.03341	0.948827
50.18	1.08663	1.13282	1.02631	1.01012	1.09587	1.06736	1.0047	1.05167	1.14975	1.05889	1.02739	1.0014
51.111	1.04149	1.35233	1.05531	0.988156	1.14538	1.2086	1.03799	1.08423	1.2412	1.02131	1.04333	0.965003
52.043	1.04304	1.23244	1.21847	1.14308	0.951811	0.995008	1.10046	1.04699	1.18725	1.16783	1.01094	0.916228
52.964	1.08718	0.977065	1.20672	1.10115	1.02117	1.03916	1.13702	1.19283	1.10504	1.13643	1.16528	0.952861
53.896	1.12488	1.13163	1.09574	1.01882	1.07278	1.0099	1.10913	0.946435	1.28192	1.1674	0.96823	0.993946
54.827	1.01428	1.09239	1.0768	0.983002	1.10215	1.0296	1.02707	1.04746	1.46267	1.1505	0.987707	0.979933
55.759	1.08082	1.27289	1.10366	1.13384	1.28766	1.19843	0.993482	1.1066	1.05649	1.15374	1.14127	0.967468
56.69	1.08338	1.16064	1.10569	1.13749	1.01051	1.03158	1.03156	1.18709	1.24951	1.09603	1.17523	0.964698
57.622	1.15347	1.46443	1.21787	0.997613	1.18716	1.02357	1.19201	1.27893	1.13228	1.36151	1.2394	0.935824
58.553	1.1655	1.1156	1.12968	1.10632	1.08678	1.05704	1.09568	1.19911	1.36548	1.37738	1.20324	1.01376
59.485	1.38348	1.54021	1.22582	1.14677	1.21192	0.989776	1.20597	1.1742	1.2552	1.4666	1.18425	1.15346
60.406	1.49564	1.74656	1.48769	1.33633	1.49696	1.44627	1.30971	1.29982	1.50316	1.47525	1.36553	1.35858
61.328	1.58617	1.63244	1.5605	1.59884	1.70014	1.22984	1.25672	1.19789	1.66772	1.34282	1.4653	1.30958
62.259	1.56788	1.59162	1.50053	1.38389	1.34847	1.21156	1.20583	1.29649	1.44375	1.39837	1.50509	1.35645
63.181	1.5994	1.59038	1.53503	1.42994	1.52151	1.46536	1.41732	1.31493	1.76954	1.40409	1.5717	1.28725
64.112	1.63183	1.78527	1.50058	1.46859	1.69329	1.21293	1.35584	1.40847	1.49287	1.58756	1.55722	1.40693
65.034	1.58108	1.73907	1.49041	1.3925	1.85289	1.40552	1.34379	1.58066	1.50242	1.51691	1.53094	1.22992
65.965	1.53268	1.80433	1.69927	1.4036	1.56547	1.41515	1.25299	1.43294	1.64401	1.63048	1.48609	1.30691
66.897	1.48382	1.67979	1.75728	1.47179	1.53449	1.6063	1.17452	1.55739	1.8187	1.56664	1.50385	1.27337
67.818	1.66554	1.78599	1.46011	1.65964	1.54434	1.47128	1.24976	1.60716	1.67246	1.48332	1.46593	1.30713
68.75	1.4309	1.80326	1.79417	1.56945	1.67923	1.39031	1.41593	1.45111	1.50134	1.56201	1.54948	1.31477
69.681	1.57944	1.75738	1.58308	1.62067	1.60174	1.58008	1.46923	1.53174	1.70341	1.56187	1.43033	1.30245
70.613	1.69676	1.77009	1.66554	1.48735	1.7256	1.59933	1.32827	1.59341	1.41675	1.4758	1.34699	1.40644
71.544	1.49658	1.88033	1.62602	1.37163	1.73741	1.61543	1.28766	1.65747	1.57125	1.72284	1.61471	1.41485
72.476	1.55494	1.67458	1.89453	1.6837	2.02705	1.44351	1.32605	1.50053	1.81277	1.58084	1.48389	1.32701
73.407	1.56081	1.90638	1.73754	1.50364	1.59772	1.61491	1.30561	1.54659	1.62647	1.42795	1.58288	1.33946
74.329	1.45096	1.97356	1.57254	1.45548	1.61668	1.61861	1.34446	1.59609	1.55533	1.50341	1.45031	1.37855
75.26	1.53404	1.64518	1.80066	1.70418	1.65051	1.48555	1.36831	1.60748	1.83264	1.61689	1.49865	1.32528
76.182	1.47547	1.72743	1.75022	1.48933	2.01133	1.76161	1.44856	1.65758	1.69053	1.49666	1.55779	1.3512
77.113	1.6834	1.80998	1.6505	1.72233	1.71576	1.46738	1.38416	1.45852	1.71843	1.51158	1.59856	1.37832
78.034	1.51883	1.77853	1.83602	1.56702	1.58736	1.54159	1.52121	1.59913	1.40403	1.56016	1.6006	1.40667
78.956	1.55349	2.08009	1.83234	1.62606	1.52571	1.49754	1.36637	1.65602	1.63768	1.38088	1.46233	1.38821
79.887	1.42342	1.86244	1.53648	1.58846	1.76801	1.87478	1.47841	1.53776	1.50241	1.54966	1.45506	1.37568
80.819	1.38641	2.04376	1.82371	1.54096	1.78698	1.86044	1.43945	1.67876	1.88127	1.46117	1.41446	1.37585
81.75	1.55312	1.93167	1.67214	1.58335	1.67914	1.66301	1.5716	1.82751	1.50221	1.5552	1.61772	1.37467
82.672	1.47013	1.95942	1.58105	1.6551	1.59736	1.3991	1.60846	1.73891	1.51727	1.53921	1.48739	1.33823
83.62	1.84624	1.69037	1.82247	1.61133	1.94833	1.78424	1.67177	1.64827	1.9346	1.56728	1.57125	1.34004
84.545	1.53637	2.0483	1.66415	1.68873	1.71576	1.79897	1.58236	1.5849	1.51567	1.67156	1.60266	1.29906
85.466	1.44909	1.89202	1.63562	1.51559	1.7	1.66554	1.50036	1.83122	1.54238	1.53959	1.47453	1.37692
86.388	1.76676	1.90094	1.68802	1.46733	1.74726	1.7998	1.67905	1.6095	1.61684	1.55358	1.56425	1.37667
87.309	1.42563	1.95235	1.85784	1.54592	1.60758	1.73594	1.67779	1.68761	1.76753	1.70566	1.54873	1.32646
88.231	1.70198	1.96734	1.60625	1.67079	1.70131	1.8052	1.65774	1.6859	1.5029	1.75449	1.48598	1.39049
89.152	1.61182	1.77124	1.75095	1.60044	1.77286	1.6651	1.56952	2.07586	1.69029	1.62574	1.44653	1.39001
90.084	1.54713	2.16235	1.81482	1.67071	1.7892	1.98679	1.92647	1.81106	1.66264	1.61314	1.60546	1.36286
91.015	1.56224	1.86693	1.82125	1.44999	1.74434	1.94936	1.75254	1.67409	1.69054	1.62878	1.5166	1.30818
91.947	1.55578	1.9024	1.84023	1.70447	1.58955	1.73834	1.64822	1.66641	1.82786	1.60052	1.41505	1.27933
92.878	1.64388	1.94792	1.95397	1.48912	1.77764	2.01822	1.69845	1.77936	1.67133	1.65806	1.49306	1.3741
93.81	1.46194	2.10383	1.7878	1.44009	1.5683	1.66777	1.61805	1.77268	1.58565	1.47012	1.44193	1.36333
94.731	1.62882	2.03912	1.59817	1.61238	1.66705	1.80251	1.74984	1.72035	1.70648	1.66312	1.57719	1.24672
95.663	1.49038	1.91844	1.63442	1.62785	1.88262	1.75807	1.88528	1.92785	1.46364	1.65275	1.51692	1.36184
96.584	1.6854	2.08274	1.58872	1.71578	1.7275	1.79901	1.579	1.82214	1.69946	1.58393	1.56018	1.30655
97.516	1.52282	1.8901	1.73227	1.66349	1.88813	1.98297	1.85893	1.9262	1.63582	1.6034	1.43273	1.38156
98.447	1.5177	2.05464	1.78897	1.77341	1.87951	1.83304	1.92347	1.63146	1.55573	1.50563	1.49938	1.32932
99.369	1.75008	1.95892	1.84317	1.43722	1.92519	1.67909	1.73677	1.74176	1.49002	1.60188	1.47894	1.35707
100.3	1.48743	2.29254	1.78826	1.69768	1.91257	1.83025	1.64959	1.80333	1.78625	1.60105	1.49979	1.32098
101.232	1.5749	1.80871	1.73935	1.54835	1.99691	2.11619	1.73569	1.71467	1.51524	1.47652	1.46879	1.24537
102.153	1.65303	2.03645	1.9603	1.55714	1.81744	2.04759	2.02158	1.91596	1.68465	1.5131	1.50778	1.29988
103.084	1.62688	2.19708	1.5105	1.70325	1.54593	1.73348	2.02691	1.8078	1.74592	1.84004	1.48594	1.3879
104.016	1.52456	2.0789	1.65701	1.62163	1.73325	1.81694	1.7885	1.66186	1.53525	1.66713	1.45708	1.32588
104.947	1.58964	2.02039	1.9963	1.54196	1.68921	1.92624	1.87972	1.80052	1.64759	1.6142	1.46829	1.35708
105.869	1.55469	2.13157	1.67219	1.7852	1.85058	1.81254	1.87003	1.95581	1.78032	1.54527	1.6179	1.33868
106.79	1.61837	1.98255	1.87091	1.729	1.85184	1.86304	1.80411	1.82359	2.07593	1.55329	1.54374	1.3728
107.722	1.6166	2.27982	1.8179	1.60126	1.87717	2.00367	1.83457	1.92866	1.54908	1.67942	1.57231	1.33734
108.643	1.76471	2.03078	1.88587	1.57392	1.92547	2.10746	1.57808	1.76883	1.7244	1.62532	1.47388	1.3358
109.575	1.61166	2.21011	1.86481	1.71267	1.8776	2.13585	1.83945	1.72624	2.03038	1.49636	1.48995	1.40217
110.496	1.52672	1.99965	1.81522	1.70765	1.99855	2.07339	1.54752	2.0249	1.85972	1.7414	1.56587	1.42406
111.428	1.47299	2.15907	1.69243	1.72487	1.58519	2.08636	1.8823	1.84	2.12399	1.63148	1.55139	1.40385
112.349	1.53766	2.14621	2.11144	1.57649	1.68118	1.97216	1.71018	2.00347	1.68294	1.74134	1.62414	1.34292
113.281	1.53152	2.20905	1.86898	1.67728	1.85785	1.73274	1.97825	1.90497	1.63112	1.6741	1.57337	1.41522
114.212	1.36165	2.20275	1.82093	1.76788	1.75581	1.77771	2.01753	1.90178	2.15474	1.49544	1.58206	1.32584
115.144	1.56546	2.12601	1.7794	1.59366	1.63219	1.90912	1.83418	1.92711	1.84987	1.67742	1.59962	1.35902
116.075	1.63162	1.95526	1.62592	1.64987	1.85773	1.95937	2.05268	1.98911	1.68722	1.93651	1.42093	1.4166
117.076	1.60444	2.00297	2.04271	1.4563	1.64726	2.0388	1.98051	1.84089	1.90874	1.62273	1.54194	1.3688
118.008	1.60037	1.82365	1.8499	1.60176	1.77022	1.83556	1.68386	1.82134	1.6791	1.6146	1.50156	1.28758
118.94	1.46846	2.12122	1.83587	1.57115	2.04056	2.08868	1.91818	2.00809	1.63814	1.73931	1.50487	1.3307
119.861	1.67969	2.04662	1.84876	1.62419	1.63696	2.03798	1.92097	1.77025	1.98632	1.70537	1.51894	1.37908
120.783	1.65121	1.85679	1.78072	1.69184	1.78215	1.86745	1.69725	1.93642	1.66009	1.65323	1.49239	1.44547
121.714	1.56618	1.97262	2.07607	1.59651	1.81449	2.05136	1.9198	1.85296	1.75237	1.62118	1.38085	1.36959
122.646	1.60179	2.02157	1.96904	1.6773	1.96549	2.26964	1.69969	1.75679	1.91128	1.79846	1.35102	1.2988
123.567	1.47973	2.16822	1.72827	1.65247	1.86074	1.8227	1.69174	1.77066	1.76339	1.57413	1.50531	1.38228
124.499	1.4573	1.99197	1.7895	1.58667	1.92165	1.85341	1.83852	1.86543	1.74892	1.65788	1.49028	1.41534
125.42	1.5608	2.21971	2.04174	1.65161	1.58763	2.1316	1.82409	1.87341	1.89125	1.73851	1.44796	1.30308
126.352	1.63326	1.99327	2.17383	1.44446	1.63056	2.32272	1.8458	1.81663	1.86289	1.662	1.55154	1.34088
127.273	1.6075	2.24218	1.9196	1.7619	1.5968	1.6167	1.78488	1.99219	1.84389	1.74045	1.4225	1.36309
128.205	1.42146	2.08078	1.96222	1.81283	1.746	1.79017	1.73391	1.72301	1.86313	1.75383	1.43628	1.30995
129.136	1.40718	2.32033	1.86376	1.62433	1.72829	2.09929	1.91756	2.03859	1.94489	1.57709	1.39139	1.39162
130.068	1.642	2.45088	1.83637	1.60435	1.87843	1.88811	2.00111	2.06024	1.60749	1.57243	1.52836	1.41818
130.989	1.43425	2.21218	1.85072	1.56516	1.71549	1.93996	1.9503	1.93312	1.89853	1.64549	1.46061	1.41966
131.91	1.49289	1.90287	1.95346	1.63122	1.88167	1.78255	1.8772	2.04363	1.97242	1.71641	1.45083	1.28636
132.878	1.50738	2.23863	1.68247	1.63976	1.60564	2.05754	1.7171	2.03893	1.98331	1.73528	1.44	1.45665
133.804	1.57302	2.05217	1.4903	1.63877	2.00781	1.83573	1.744	2.22504	1.60642	1.79228	1.45076	1.31774
134.725	1.65083	2.23424	1.57233	1.56568	1.63225	1.8267	1.54962	1.98055	1.67563	1.62753	1.54419	1.34237
135.656	1.52776	2.35843	1.64044	1.79825	1.82029	1.94081	1.91535	1.83873	1.80718	1.99359	1.52739	1.32521
136.588	1.52404	1.97049	1.73608	1.51505	1.79579	2.03729	1.98076	1.76957	1.89521	1.64735	1.6775	1.35852
137.519	1.57183	1.95086	2.09044	1.84047	1.80877	2.19938	1.85418	2.07131	1.79799	1.87002	1.57314	1.38992
138.451	1.554	2.04704	1.46748	1.69738	1.55414	2.23418	2.07211	1.9267	1.81591	1.63986	1.55304	1.37711
139.372	1.62921	2.22182	1.8361	1.83473	1.87421	1.99497	1.97584	2.27722	1.62542	1.63464	1.50062	1.37992
140.366	1.49913	2.13822	2.03696	1.72434	1.79675	2.11327	1.94829	2.05417	1.88956	1.59431	1.50689	1.39502
141.295	1.5818	1.99881	1.58891	1.60885	1.68586	2.09503	1.95919	1.86196	1.6087	1.63016	1.55702	1.37369
142.217	1.65066	2.19516	1.94077	1.82618	1.73836	1.93095	1.70732	1.92944	2.10255	1.53719	1.48955	1.30721
143.148	1.45266	2.06025	1.6899	1.85486	1.65499	2.0905	1.88907	1.93113	2.02617	1.73247	1.50445	1.33861
144.08	1.70907	1.8798	1.68966	1.85676	1.61579	1.82961	1.88112	1.962	1.86961	1.73187	1.46779	1.39043
145.011	1.61642	2.07248	1.97487	1.64834	1.79725	1.92952	1.81432	1.79927	1.89576	1.9349	1.60133	1.37911
145.943	1.6492	2.31903	1.94152	1.67316	1.71198	2.04268	2.08854	1.96054	1.71029	1.81897	1.58935	1.35615
146.889	1.5291	2.06819	1.71637	1.6761	1.65125	1.97386	2.1467	2.11913	1.69321	1.75941	1.48195	1.37742
147.816	1.65692	2.29664	1.73546	1.62142	1.69942	1.821	2.1926	2.14244	1.85313	1.7811	1.56054	1.42339
148.737	1.6729	2.31458	1.3941	1.80518	1.82773	2.18281	2.03576	2.01869	1.79707	1.68948	1.41649	1.35571
149.669	1.61008	2.49657	1.57051	1.62967	1.7148	2.41095	1.85442	1.89599	1.94445	1.77752	1.47242	1.42759
150.59	1.59939	2.05095	1.64679	1.73843	1.86022	2.08524	1.93326	2.11352	1.86215	1.81731	1.5673	1.47099
151.512	1.65395	1.99183	1.88937	1.64926	1.82967	2.33065	1.81648	2.29866	1.87087	1.87514	1.52602	1.31284
152.433	1.67774	2.07066	1.59241	1.75754	1.66228	2.12947	1.92264	1.90126	1.87285	1.68148	1.55122	1.35566
153.365	1.62997	2.45016	1.76678	1.77343	1.83375	1.85693	1.70273	2.09175	1.6198	1.74975	1.57828	1.32797
154.296	1.60463	2.07593	1.7899	1.77537	1.69453	1.84868	1.72739	2.08724	1.88634	1.77259	1.59019	1.35464
155.228	1.64658	2.1608	1.83922	1.7188	1.58289	1.94716	1.72939	1.77984	1.77559	1.83093	1.4658	1.35813
156.159	1.80045	1.98598	1.72106	1.6001	1.90572	1.92397	1.81105	2.02668	1.7719	1.89333	1.57286	1.38165
157.081	1.57436	2.10484	1.77803	1.6814	1.67629	1.94606	1.80609	1.85697	1.48996	1.93096	1.69768	1.42188
158.012	1.65804	2.19814	1.75572	1.70051	1.60932	2.13462	2.22905	1.90194	2.04958	1.75189	1.56606	1.41408
158.934	1.51242	2.18961	1.80529	1.60236	1.76883	2.01846	2.00931	1.84143	1.62446	1.78112	1.47867	1.42352
159.865	1.67073	2.20548	1.68606	1.88496	1.78749	1.93581	1.75148	1.88434	1.60459	1.99135	1.51301	1.35728
160.787	1.581	2.33444	1.82872	1.76698	1.76252	1.99052	1.92203	2.19041	1.53096	1.606	1.46018	1.35614
161.708	1.58039	1.77888	1.83829	1.7677	1.6416	1.94846	1.78414	1.88603	1.34979	1.78247	1.64351	1.35011
162.63	1.49903	2.13266	1.76431	1.78518	1.7316	2.01906	1.95416	2.19278	1.57743	1.93974	1.5832	1.46879
163.551	1.61187	2.09521	1.83038	1.59222	1.72778	2.07668	2.02796	2.15014	1.39508	1.85811	1.58364	1.37836
164.483	1.47126	2.21211	1.72856	1.75944	1.69584	2.28025	1.92098	1.99789	1.61285	1.67618	1.5725	1.4904
165.414	1.60375	2.30812	2.08022	1.90382	1.8025	2.15125	1.8514	2.02698	1.86802	1.77705	1.59458	1.44185
166.345	1.63713	1.76207	1.61049	1.78959	1.71	2.11977	1.98011	1.83324	1.87483	1.82797	1.35201	1.41067
167.277	1.83623	2.11112	1.56616	1.66402	1.74233	2.07277	2.20159	2.09325	1.59368	1.64312	1.56381	1.3999
168.208	1.7688	2.2536	1.97896	1.64359	1.70801	1.96199	2.0124	1.94009	1.67888	1.86071	1.57316	1.42466
169.13	1.71379	2.42283	1.52687	1.80235	1.53895	2.09595	2.0727	2.057	2.05338	1.72771	1.53897	1.39963
170.061	1.56835	2.36163	1.64555	1.79722	1.72457	2.16885	2.09263	1.94287	1.87425	1.7531	1.52309	1.39776
170.993	1.46985	2.29405	1.63183	1.75977	1.60203	2.17565	1.95562	2.0478	1.5611	1.91402	1.63189	1.34049
171.914	1.55767	1.90689	1.70813	1.60186	1.7041	1.82936	1.79461	1.95903	1.55372	1.54326	1.48796	1.48685
172.836	1.51444	2.06435	1.75832	1.72681	1.79175	2.24801	1.88126	1.73703	1.62097	1.9089	1.51138	1.38259
173.757	1.53828	2.27691	1.93991	1.84819	1.71566	1.69772	2.18272	1.98883	1.56227	1.67872	1.54619	1.43812
174.689	1.59997	2.02133	1.55824	1.69824	1.84532	1.85324	1.80271	2.1171	2.0692	1.86823	1.67679	1.45055
175.61	1.68335	1.93656	1.58157	1.5817	1.67842	1.93928	1.93737	2.06329	1.73739	1.88818	1.49357	1.39998
176.542	1.75118	2.09565	1.69398	1.73145	1.71649	1.95792	1.86462	1.94258	1.60177	1.98159	1.60897	1.37534
177.463	1.65945	1.98581	1.83865	1.77561	1.6836	2.01659	1.91733	2.10422	1.5915	1.64311	1.55374	1.34634
178.395	1.60547	2.12901	2.12271	1.78221	1.75329	2.14291	1.98784	2.07323	1.64626	1.78214	1.4922	1.41671
179.326	1.53974	2.50874	1.66853	1.80614	1.77281	2.04566	1.68647	2.12335	1.85406	1.82702	1.42388	1.43476
180.248	1.59604	2.05866	2.01591	1.78063	1.50614	1.96915	2.03575	1.95604	1.74441	1.84257	1.51585	1.37973
181.179	1.41694	2.50145	1.77201	1.65538	1.65417	1.84963	1.87223	2.23353	1.90799	1.76471	1.50482	1.36643
182.101	1.58141	2.00817	1.5203	1.75081	1.58103	2.07308	2.14681	1.81794	1.86299	1.86028	1.57322	1.37764
183.022	1.56133	2.16554	1.98481	1.75097	1.58143	1.69127	2.08334	1.97433	1.51878	1.84109	1.38916	1.44429
183.954	1.54693	1.97616	1.71569	1.92079	1.66882	2.03477	2.2559	1.90208	1.91198	1.79591	1.65726	1.40681
184.885	1.63825	2.01909	1.77445	1.90835	1.76409	2.14351	1.93901	2.08923	1.60351	2.03059	1.50833	1.30882
185.807	1.57766	2.27276	1.78366	1.65213	1.7396	1.95379	1.74426	1.92446	1.62465	1.94527	1.50873	1.39822
186.738	1.56364	2.05069	1.82773	1.64158	1.59275	1.90986	1.90018	2.23743	1.94022	1.75632	1.50092	1.39934
187.66	1.45363	2.1317	1.94065	1.62685	1.57091	1.99148	1.91711	2.07697	1.86592	1.75855	1.54391	1.37383
188.581	1.53045	2.21765	2.06397	1.84957	1.60064	2.3443	1.69098	2.10449	1.63485	1.6493	1.53476	1.42774
189.512	1.5678	2.20755	1.98846	1.54318	1.58145	2.13779	1.82621	1.85247	1.38264	1.74426	1.64557	1.34212
190.434	1.68825	2.28537	1.91421	1.75935	1.81316	2.0351	1.9616	2.09287	1.54091	1.7991	1.5534	1.36182
191.355	1.45364	1.96652	1.75248	1.85093	1.58535	1.84639	1.90318	1.98752	1.65918	1.82855	1.51386	1.32912
192.277	1.44077	2.01206	2.03396	1.58289	1.73561	1.97971	1.91385	2.14095	1.8556	1.70145	1.57041	1.35708
193.208	1.55677	2.20648	1.65428	2.03412	1.7189	2.1253	2.01311	2.05172	1.46751	1.62561	1.57716	1.37821
194.14	1.64659	2.17692	1.81931	1.68665	1.60111	1.99422	2.32405	1.88694	1.74102	1.84286	1.45847	1.34228
195.061	1.5193	2.05641	1.94721	1.52371	1.79421	1.7649	2.0446	2.06893	1.84026	1.68525	1.62606	1.3173
195.983	1.365	2.01504	1.75044	1.64661	1.55758	2.18179	1.94182	2.11881	1.48491	1.7739	1.5532	1.34178
196.914	1.54831	2.00991	1.75239	1.56509	1.56069	2.14592	2.17328	1.92855	1.82011	1.47834	1.68585	1.49137
197.836	1.63682	1.83233	1.70442	1.8016	1.71846	1.98195	1.97841	2.06826	1.87011	1.55916	1.60563	1.39563
198.767	1.58128	2.18962	1.76156	1.72375	1.64206	2.31364	1.93619	2.18642	1.72759	1.77563	1.60719	1.38444
199.699	1.62649	2.22721	1.85185	1.91825	1.65494	1.95395	2.04035	2.06862	1.73792	1.84261	1.5391	1.36763
200.62	1.57359	2.21443	1.54764	1.63709	1.68019	1.94545	2.08819	2.37333	1.78268	1.77509	1.64515	1.37865
201.542	1.64007	1.98817	1.81873	1.81942	1.42753	1.92694	1.74627	2.27415	1.71402	1.73691	1.50541	1.44441
202.463	1.60651	2.24771	1.96478	1.7205	1.65461	2.14587	2.08012	2.05135	1.51722	1.76713	1.56248	1.40648
203.385	1.59275	2.07395	1.62588	1.87269	1.86083	1.96945	1.7586	2.03989	1.58755	1.44767	1.50166	1.40141
204.316	1.43132	2.12127	1.70328	1.73431	1.55867	1.97508	1.90032	1.99568	1.52871	1.70849	1.58246	1.31368
205.248	1.47141	2.1721	1.85512	1.83182	1.7317	2.26302	2.04751	2.14275	1.77506	1.65183	1.46616	1.3437
206.179	1.38965	2.0696	1.73684	1.77151	1.75298	1.88434	2.10557	1.87478	1.65653	1.93128	1.69118	1.31402
207.153	1.6147	2.22494	1.58464	1.77195	1.74911	2.2617	1.94631	1.77721	1.63139	1.71526	1.59596	1.38352
208.072	1.66084	2.03052	1.86041	1.75846	1.67754	1.91502	1.84889	2.13826	1.64766	1.83839	1.61362	1.35129
209.007	1.56688	2.11286	1.47564	1.67073	1.6248	2.314	1.84513	1.92077	1.74892	1.78022	1.6678	1.32619
209.935	1.54157	2.18394	1.53776	1.81402	1.55364	1.98224	2.12038	1.83762	1.92863	1.75337	1.52807	1.33769
210.857	1.56863	2.01629	1.8618	1.88293	1.51156	2.25112	1.92616	2.05333	1.85226	1.69377	1.57962	1.38166
211.788	1.57045	2.25106	1.65217	1.6217	1.82062	1.97773	1.80282	1.99142	1.67123	1.52009	1.49895	1.3972
212.72	1.48237	2.17882	1.91994	1.84149	1.73766	1.81813	1.9594	2.22449	1.70803	1.59993	1.575	1.28685
213.641	1.46434	1.97036	1.87671	1.65761	1.57156	2.21935	1.6988	1.9987	1.60082	1.60374	1.49872	1.35662
214.562	1.57879	2.09949	1.61893	1.75127	1.71606	2.03761	1.81995	2.1159	1.97194	1.7375	1.51209	1.36656
215.484	1.54607	2.1682	1.82538	1.82588	1.70213	2.14996	1.87408	1.93768	1.52232	1.6968	1.68362	1.27679
216.425	1.49906	2.14614	1.79519	1.81343	1.69428	1.80291	1.98825	2.14708	1.45587	1.78926	1.64066	1.33616
217.357	1.37232	2.24204	1.76716	1.84386	1.46961	1.80647	2.11173	1.96418	1.80048	1.76037	1.56389	1.31687
218.278	1.51964	2.30078	1.65814	1.60494	1.81241	1.84089	1.89092	1.75404	1.6079	1.69956	1.53408	1.48043
219.2	1.59028	2.15901	1.71197	1.71891	1.59831	2.05353	2.02026	1.83232	1.67623	1.72443	1.46226	1.44651
220.131	1.47593	1.93812	1.84769	1.54785	1.86282	1.97639	1.86898	1.93702	1.83745	1.94415	1.68886	1.37243
221.063	1.55719	2.26023	1.85553	1.5413	1.57018	1.94698	2.0277	2.04372	1.65571	1.80476	1.51765	1.3684
221.984	1.46041	2.15577	1.65614	1.73826	1.62891	2.07704	1.87161	2.00641	1.72695	1.68653	1.62928	1.44499
222.906	1.45806	1.91363	1.6622	1.69501	1.63209	1.80951	2.29372	2.01321	1.6627	1.92495	1.60108	1.34846
223.837	1.4861	2.04878	1.71533	1.65706	1.64679	1.89856	1.90691	1.98755	1.84972	1.894	1.55875	1.36054
224.769	1.62831	1.98145	1.67748	1.86919	1.77248	1.93077	1.85072	1.90075	1.73346	1.8223	1.5826	1.40931
225.7	1.57055	2.20305	1.85087	1.63143	1.72112	2.05802	2.08319	2.07096	1.65665	1.65331	1.46508	1.36505
226.638	1.62576	2.14134	1.62363	1.93287	1.68844	2.00846	1.97953	1.9227	1.85978	1.71778	1.47574	1.35448
227.573	1.54218	1.79288	1.63758	1.68297	1.57926	2.38039	2.19861	1.9308	1.69789	1.83928	1.56035	1.37397
228.495	1.48471	1.92345	1.64715	1.49548	1.66022	2.07414	2.42041	2.0857	1.60708	1.57958	1.53529	1.44415
229.426	1.5506	1.91324	1.55371	1.81047	1.64687	1.91668	2.04501	1.92998	1.77677	1.65053	1.58397	1.44438
230.358	1.68208	2.01491	1.95231	1.65155	1.73062	1.81747	1.91529	1.99793	1.9797	1.68149	1.65486	1.38058
231.279	1.62547	1.94325	1.85756	1.65802	1.60039	2.07851	1.80536	1.89786	1.82976	1.68781	1.60801	1.35805
232.201	1.58773	2.05209	1.80406	1.80114	1.54373	1.93284	1.84107	1.86074	1.76649	1.65699	1.60431	1.32485
233.122	1.6285	2.16101	1.69716	1.73741	1.67357	1.90853	1.7212	2.05529	1.60952	1.85165	1.53858	1.39704
234.044	1.41485	2.06623	1.59968	1.71405	1.60489	2.14212	1.88464	2.06963	2.01951	1.80637	1.63809	1.42944
234.975	1.59757	2.31108	1.54201	1.79672	1.60013	1.96807	1.91451	1.85389	1.70689	1.81449	1.5785	1.37316
235.897	1.70166	1.97684	1.56292	1.88928	1.70362	1.8895	1.85971	1.8459	1.3838	1.78784	1.50063	1.3817
236.828	1.59147	1.90516	1.65154	1.85603	1.67872	1.98673	2.14384	1.94044	1.72599	1.81686	1.59531	1.34135
237.76	1.68275	1.87833	1.51541	1.77748	1.64545	2.10655	2.06531	2.03595	1.71412	1.83293	1.56366	1.29194
238.691	1.61191	2.23217	1.67386	1.93794	1.63443	1.86398	2.12549	1.94415	1.75196	1.72009	1.61275	1.32058
239.612	1.58876	2.01429	1.70405	1.75165	1.5804	1.97997	1.92175	2.02906	1.89066	1.5901	1.64251	1.32169
240.544	1.65315	2.16823	1.6989	1.70396	1.48153	1.58608	1.78722	1.9502	1.62394	1.64044	1.61925	1.45441
241.465	1.55303	2.02009	1.91364	1.62016	1.56394	1.81231	1.92587	1.98796	1.77979	1.68927	1.57952	1.36663
242.387	1.6826	1.88641	1.68872	1.80096	1.86164	1.85323	1.84531	1.91228	2.09014	1.76942	1.65388	1.35721
243.308	1.52617	2.31963	1.58687	1.81825	1.55067	2.28413	1.88434	2.12588	1.94485	1.74744	1.53831	1.31241
244.23	1.50898	2.36666	1.60369	1.90637	1.5833	1.91043	2.04214	1.98244	1.80785	1.909	1.58435	1.34647
245.151	1.47715	2.31485	1.70145	1.91653	1.67669	2.02523	1.76989	2.05057	1.77488	1.69127	1.52618	1.29598
246.073	1.59286	2.09061	1.56004	1.78011	1.52752	1.98114	1.96738	1.84783	1.85819	1.68597	1.5343	1.34081
247.004	1.58335	2.16496	1.45371	1.88272	1.68199	2.04391	2.05319	1.98336	1.65044	1.80518	1.51754	1.39374
247.936	1.59514	2.13939	1.9687	1.79703	1.66704	1.99892	1.84456	2.05529	1.86283	1.84986	1.52074	1.38095
248.867	1.52104	2.14608	1.84093	1.82644	1.66151	2.12641	2.09569	2.18505	1.87682	1.84412	1.49375	1.28455
249.789	1.48609	2.10672	1.62024	1.83678	1.60456	1.76059	1.71173	1.94939	1.60199	1.86678	1.56005	1.33378
250.71	1.47779	2.3326	1.67027	1.59127	1.60196	1.97725	1.79166	1.68095	1.47822	1.56684	1.64893	1.31988
251.632	1.53282	2.05766	1.79602	1.8129	1.49512	1.8941	1.73245	2.00057	1.77544	1.662	1.49985	1.38016
252.563	1.5039	2.19467	1.88867	1.68302	1.51869	1.57134	2.03239	1.7673	1.63756	1.75551	1.66195	1.32842
253.495	1.50346	2.16453	1.73308	1.65887	1.60343	1.83347	2.12956	1.84217	1.78577	1.86463	1.51327	1.32589
254.426	1.34946	2.30043	1.85618	1.78617	1.64219	1.99956	2.02074	1.97568	1.96215	1.76709	1.69422	1.38254
255.358	1.69146	1.92819	1.93171	1.79325	1.55815	1.88359	1.83505	1.92837	1.83358	1.71911	1.52211	1.34657
256.279	1.54356	1.9662	1.71999	1.7112	1.60132	1.61556	2.08196	1.91987	1.5794	1.57571	1.59668	1.37395
257.211	1.54457	1.73837	1.71926	1.51036	1.52046	1.74003	1.83994	1.90605	1.8604	1.52544	1.53305	1.40294
258.142	1.45049	2.05135	1.66352	1.58688	1.66628	2.19551	1.81936	2.1433	1.80178	1.50013	1.44232	1.38232
259.064	1.64213	1.97379	1.79398	1.68106	1.66097	1.81013	1.91077	1.87031	1.81738	1.49051	1.55275	1.40673
259.985	1.53489	2.26006	1.873	1.73978	1.55703	1.98463	2.2493	2.1164	1.5714	1.77056	1.62068	1.36396
260.917	1.59397	2.13592	1.69248	1.75774	1.68296	1.81049	1.78399	1.8035	1.95897	1.61006	1.59621	1.3524
261.838	1.6763	1.96743	1.70228	1.76233	1.68814	1.83778	2.14351	1.95351	1.39642	1.79824	1.60756	1.30592
262.759	1.65719	1.90697	1.66924	1.7362	1.55047	1.89392	1.86754	1.73946	1.86099	1.77168	1.50234	1.44802
263.691	1.63965	1.86045	1.83688	1.80817	1.68787	2.11191	2.02843	2.09328	1.60186	1.76592	1.50067	1.36505
264.622	1.57146	1.9207	1.75911	1.62195	1.73369	1.9519	1.63394	1.9038	1.72252	1.79987	1.64917	1.36307
265.554	1.4236	1.94769	1.62592	1.70786	1.61061	1.90614	1.79198	2.01429	1.79368	1.60959	1.46881	1.32641
266.475	1.51609	1.91247	1.57525	1.77128	1.7597	2.12952	1.75909	1.92542	2.00387	1.69695	1.62089	1.35554
267.407	1.62986	1.8448	1.60421	1.87455	1.73139	2.05763	1.83114	1.87021	1.92935	1.63972	1.61787	1.39613
268.338	1.58303	2.03669	1.83171	1.76826	1.63782	2.14956	1.80976	1.97517	2.14407	1.75938	1.54398	1.31752
269.27	1.54238	2.10269	1.79628	1.88435	1.61684	1.75758	1.92294	1.98351	1.79532	1.67796	1.49499	1.35532
270.191	1.62052	1.96655	1.5596	1.58829	1.54414	1.90938	1.77355	1.93273	1.79468	1.83356	1.64063	1.31654
271.113	1.57981	1.96792	1.58877	1.87586	1.78435	2.19734	1.98305	1.80643	1.91796	1.67187	1.70356	1.40278
272.173	1.60605	1.64404	1.64976	1.86454	1.55422	1.79603	1.97252	1.95488	1.89389	1.52625	1.67618	1.38509
273.106	1.62442	2.036	1.66407	1.63501	1.53433	2.04236	1.90371	1.84474	1.74232	1.66101	1.6229	1.48443
274.037	1.57056	2.14715	1.74572	1.65748	1.64017	1.73283	1.57979	2.08054	2.18403	1.57093	1.49535	1.35812
274.969	1.49778	1.93335	1.7323	1.68423	1.57884	2.24753	1.73623	1.97078	1.5944	1.71088	1.46523	1.39719
275.89	1.52098	2.01973	1.84699	1.87582	1.76824	1.90196	2.05608	1.96093	1.51304	1.76997	1.50254	1.34047
276.812	1.56647	1.97842	1.74484	1.74095	1.67629	1.82827	1.94162	2.14347	1.92244	1.68466	1.59793	1.36192
277.733	1.70204	1.82631	1.57577	1.68032	1.54368	2.20669	1.70772	1.82557	1.43653	1.79744	1.56303	1.36258
278.655	1.54935	1.81807	1.90957	1.49731	1.55754	1.75739	1.86047	1.96942	2.00225	1.61438	1.63561	1.45739
279.576	1.46723	1.80054	2.02043	1.99627	1.67193	2.00892	2.01251	1.91042	1.7702	1.97044	1.55301	1.32869
280.498	1.56906	1.83504	1.85513	1.61674	1.71538	2.06672	1.74616	1.81253	1.67915	1.58239	1.57327	1.35287
281.419	1.45378	1.98709	1.55847	1.79053	1.62376	2.02756	1.96896	1.84267	1.88771	1.94835	1.57088	1.34703
282.593	1.62141	1.99408	1.74223	1.75984	1.58849	1.88155	1.81902	1.82339	1.83656	1.78024	1.49616	1.34791
283.513	1.5413	2.04802	1.99242	1.78822	1.60635	2.03182	2.0267	1.90756	1.90591	1.7773	1.49197	1.42589
284.434	1.61183	1.85828	1.34839	1.64909	1.58259	1.78512	1.91045	2.08054	2.0577	1.72952	1.72953	1.38683
285.356	1.60045	1.74334	1.79145	1.78936	1.50409	1.90293	1.88212	1.97078	1.75478	1.82032	1.60893	1.33567
286.277	1.41324	1.95145	1.91612	1.69932	1.70188	1.77757	1.87792	1.96093	1.62135	1.75406	1.54284	1.34842
287.206	1.59627	1.84162	1.80523	1.71207	1.49525	1.7465	1.97932	2.14347	1.59817	1.74043	1.59681	1.42596
288.13	1.50884	1.94184	1.77507	1.73723	1.48978	1.95445	2.16079	1.82557	1.84557	1.79455	1.61219	1.32354
289.068	1.60073	1.91675	1.87789	1.76827	1.69588	1.67169	2.03545	1.96942	2.20163	1.62518	1.50522	1.34484
289.993	1.68705	1.99893	1.67152	1.72533	1.61791	1.91332	2.24596	1.91042	1.6112	1.74054	1.56879	1.33499
290.914	1.63276	1.78603	1.76785	1.66507	1.65878	2.01927	2.0472	1.81253	1.80982	1.7731	1.41802	1.36542
291.836	1.56175	1.75295	1.56006	1.87346	1.60682	1.97062	2.15133	1.84267	1.82544	1.70154	1.57159	1.34804
292.757	1.57379	1.91893	1.7641	1.58171	1.65562	1.89388	1.766	1.82339	1.78228	1.5743	1.48586	1.30757
293.679	1.65482	1.71809	1.98159	1.9304	1.80594	2.16916	1.85807	1.90756	1.98389	1.78206	1.43794	1.26957
294.6	1.54897	1.93089	1.73582	1.90266	1.68261	2.14088	1.954	1.90756	1.75856	1.67263	1.43794	1.34484
295.522	1.52136	1.93939	1.97674	1.8563	1.70386	2.01337	2.15658	1.90756	1.97628	1.68898	1.43794	1.33499
296.443	1.59566	1.813	1.81668	1.65282	1.50587	2.23674	1.98309	1.90756	2.00502	1.7211	1.43794	1.36542
297.522	1.56175	1.75295	1.56006	1.87346	1.60682	1.97062	2.15133	1.84267	1.82544	1.70154	1.57159	1.34804
298.522	1.57379	1.91893	1.7641	1.58171	1.65562	1.89388	1.766	1.82339	1.78228	1.5743	1.48586	1.30757
299.522	1.65482	1.71809	1.98159	1.9304	1.80594	2.16916	1.85807	1.90756	1.98389	1.78206	1.43794	1.26957

## Sheet: NR1mA+NR2Awt mitosis (n=10)
Time (s)	cell 1	cell 2	cell 3	cell 4	cell 5	cell 6	cell 7	cell 8	cell 9	cell 10
0	0.97	0.964118	0.987797	0.971724	0.9825	0.996923	1.03538	1.05559	0.97	1.1823
0.921	1.08539	1.00823	0.936949	1.02345	0.9825	1.07385	1.08765	1.07714	1.02769	1.14951
1.853	1.10461	1.02294	1.05559	1.1269	0.961667	0.977692	1.00922	1.16643	1.06615	1.23148
2.774	1.10461	1.02294	0.987797	1.04069	0.9825	0.958462	1.04843	1.14857	1.04692	1.08393
3.706	1.16231	0.978824	0.936949	0.937241	0.940833	0.958462	1.18569	1.11286	1.08539	1.08393
4.627	1.25846	0.993529	0.970847	0.988966	0.961667	1.03538	1.04843	1.05929	1.06615	1.24787
5.569	1.25846	1.08177	1.07254	0.954483	1.045	1.01615	1.14647	1.11286	1.08539	1.19869
6.5	1.16231	1.03765	1.0217	1.07517	0.9825	0.939231	0.989608	1.11286	1.02769	1.26426
7.432	1.14308	1.03765	1.05559	0.971724	1.00333	1.01615	1.16608	1.00571	0.989231	1.26426
8.353	1.16231	1.15529	1.14034	1.04069	1.06583	0.977692	1.28373	1.095	1.06615	1.11672
9.285	1.10461	0.964118	0.936949	1.17862	1.045	0.977692	1.10726	1.04143	1.04692	1.03475
10.216	1.20077	1.12588	1.03864	0.988966	1.02417	1.01615	1.26412	1.18429	1.18154	1.1659
11.148	1.08539	0.978824	1.24203	1.04069	1.02417	0.958462	1.10726	1.13071	1.00846	1.13312
12.079	1.16231	1.00823	1.0217	0.937241	0.9825	1.03538	1.16608	1.00571	1.18154	1.1659
13.011	1.18154	0.978824	0.936949	1.05793	1.045	1.07385	1.14647	1.16643	1.00846	1.11672
13.932	1.22	0.978824	1.0217	1.09241	0.9825	0.939231	1.12686	1.13071	1.04692	1.0217
14.864	1.04692	0.949412	1.03864	1.09241	1.045	0.996923	1.10726	1.16643	1.16231	1.28066
15.795	1.20077	0.978824	1.08949	1.04069	0.9825	0.939231	1.06804	1.13071	1.08539	1.1659
16.717	1.0217	1.09647	1.0217	1.00621	0.9825	0.996923	1.14647	1.13071	1.18154	1.13312
17.648	1.0217	1.00823	1.07254	0.954483	1.00333	0.977692	1.02882	1.05929	1.06615	0.985574
18.58	1.18154	0.978824	1.0217	1.10966	0.961667	1.01615	1.14647	1.11286	1.08539	1.11672
19.511	1.25846	0.949412	1.03864	0.92	0.961667	1.01615	1.00922	1.00571	1.08539	1.08393
20.432	1.10461	1.02294	1.05559	0.971724	1.02417	0.977692	1.06804	1.14857	1.16231	1.19869
21.364	1.10461	0.993529	1.08949	0.971724	1.045	0.977692	1.06804	1.16643	1.18154	1.06754
22.295	1.16231	1.00823	1.08949	1.09241	1.06583	1.01615	1.06804	1.11286	1.20077	1.08393
23.227	1.16231	0.949412	0.970847	0.988966	1.06583	1.03538	1.12686	1.00571	1.06615	1.05115
24.158	1.16231	1.03765	1.00475	1.09241	1.06583	1.01615	1.10726	1.07714	1.04692	1.1823
25.09	1.22	1.05235	1.0217	0.954483	1.00333	1.05462	1.14647	1.05929	1.10461	1.1659
26.021	1.25846	0.934706	0.987797	1.1269	0.9825	1.09308	1.16608	1.11286	1.14308	1.11672
26.943	1.20077	1.05235	1.0217	1.07517	1.00333	0.958462	1.06804	1.00571	1.12385	1.10033
27.874	1.00846	0.993529	1.05559	0.937241	0.9825	1.01615	1.06804	1.07714	1.10461	1.11672
28.796	1.23923	1.12588	1.0217	1.1269	1.00333	0.996923	1.10726	1.05929	1.04692	1.13312
29.727	1.16231	0.978824	1.12339	1.16138	0.961667	0.939231	1.12686	1.11286	1.12385	1.10033
30.659	1.22	0.964118	1.10644	1.10966	1.045	0.996923	1.14647	1.095	1.12385	0.936393
31.59	1.18154	1.05235	1.07254	1.09241	1.02417	0.939231	1.02882	1.05929	1.04692	1.21508
32.522	1.29692	0.993529	1.00475	0.988966	1.06583	1.03538	1.12686	1.14857	1.25846	1.06754
33.453	1.23923	0.993529	1.0217	1.02345	0.940833	1.05462	1.28373	1.04143	1.18154	1.03475
34.385	1.10461	0.92	1.0217	1.02345	1.0217	0.92	1.10726	1.14857	1.16231	1.14951
35.306	1.25846	0.949412	1.0217	0.988966	0.940833	0.996923	1.06804	1.095	1.06615	1.26426
36.228	1.20077	0.993529	0.987797	1.09241	1.00333	1.07385	1.10726	1.11286	1.10461	1.14951
37.149	1.08539	0.964118	0.936949	0.988966	0.940833	1.07385	1.14647	1.11286	1.06615	1.10033
38.081	1.29692	0.92	1.05559	1.04069	0.9825	1.03538	1.02882	1.095	1.18154	1.06754
39.012	1.16231	1.03765	1.00475	0.988966	0.9825	1.11231	1.12686	0.987857	1.18154	1.14951
39.944	1.16231	1.05235	1.05559	0.971724	1.06583	0.996923	1.18569	1.04143	1.16231	1.13312
40.875	1.16231	1.06706	1.03864	1.10966	1.02417	0.977692	1.02882	1.05929	0.989231	1.08393
41.797	1.31615	1.08177	0.987797	1.05793	1.00333	0.977692	1.04843	1.095	1.06615	1.13312
42.728	1.23923	1.02294	1.05559	1.10966	1.00333	1.05462	1.16608	1.14857	1.10461	1.06754
43.66	1.33539	1.03765	1.03864	1.04069	1.06583	0.977692	1.08765	1.04143	1.16231	1.05115
44.591	1.18154	1.02294	1.0217	0.954483	1.045	1.03538	1.08765	1.02357	1.23923	1.08393
45.523	1.12385	0.964118	1.03864	0.937241	1.08667	0.996923	1.06804	1.05929	1.08539	1.24787
46.454	1.22	1.00823	1.0217	0.937241	1.02417	1.03538	1.20529	1.095	1.0217	1.08393
47.386	1.14308	1.06706	1.05559	0.971724	1.00333	0.996923	1.06804	1.11286	1.12385	1.03475
48.317	1.27769	0.934706	1.05559	1.09241	0.9825	1.01615	1.08765	1.20214	1.16231	1.05115
49.248	1.14308	0.949412	0.987797	0.92	1.02417	1.03538	1.06804	1.11286	1.16231	1.11672
50.18	1.20077	1.05235	1.08949	1.05793	0.9825	0.958462	1.02882	1.11286	1.16231	1.08393
51.111	1.10461	1.00823	1.00475	0.92	1.02417	1.07385	1.04843	1.07714	1.16231	1.11672
52.043	1.29692	1.0217	1.0217	1.04069	1.02417	1.05462	1.20529	1.13071	1.12385	1.19869
52.964	1.16231	1.03765	1.0217	1.00621	1.045	0.958462	1.08765	1.095	1.22	1.23148
53.896	1.08539	1.00823	1.03864	1.00621	1.00333	0.939231	1.08765	1.13071	1.14308	1.01836
54.827	1.10461	1.03765	1.05559	1.00621	0.9825	1.05462	1.04843	1.095	1.10461	1.1659
55.759	1.25846	1.09647	1.08949	0.937241	1.02417	1.03538	1.16608	1.04143	1.23923	1.14951
56.69	1.37385	1.34647	1.00475	1.02345	1.045	0.977692	1.10726	1.13071	1.06615	1.00197
57.622	1.58539	1.42	1.20814	1.48897	1.17	1.03538	1.00922	1.47	1.25846	1.29705
58.553	1.48923	1.42	1.32678	1.74759	1.295	1.67	1.55824	1.73786	1.22	1.59213
59.485	1.54692	1.40529	1.42847	1.69586	1.33667	1.70846	1.4798	1.89857	1.50846	1.44459
60.406	1.68923	1.74353	1.93271	1.9631	1.67	1.90077	1.85627	2.045	1.47769	1.74377
61.328	1.68923	1.58177	1.86492	1.80793	1.64917	1.93923	1.95431	2.08071	1.53538	1.74377
62.259	1.84308	1.61118	1.81407	1.94586	1.8575	2.11231	2.07196	2.08071	1.67	1.77656
63.181	1.82385	1.58177	1.98356	1.73897	1.62833	2.09308	1.97392	2.045	1.53538	1.87492
64.112	1.99692	1.65529	1.79712	2.18724	1.6075	2.11231	1.83667	2.15214	1.53538	1.74377
65.034	1.93923	1.71412	1.83102	1.98035	1.64917	2.01615	2.03274	2.13429	1.57385	1.9077
65.965	1.82385	1.62588	1.88186	1.91138	1.52417	2.13154	1.9151	2.09857	1.68923	1.61262
66.897	1.95846	1.74353	1.89881	2.06655	1.67	2.09308	1.87588	2.08071	1.76615	1.6618
67.818	1.74692	1.71412	1.83102	1.84241	1.67	1.95846	1.83667	2.00929	1.63154	1.57984
68.75	1.76615	1.61118	1.79712	2.11828	1.67	2.22769	1.83667	1.97357	1.68923	1.6782
69.681	1.92	1.77294	1.88186	1.72172	1.6075	1.99692	1.71902	2.22357	1.67	1.61262
70.613	1.93923	1.67	1.98356	1.94586	1.6075	1.97769	1.9151	1.95571	1.65077	1.82574
71.544	1.82385	1.69941	1.86492	1.85966	1.58667	2.01615	1.83667	1.95571	1.78538	1.80934
72.476	1.93923	1.86118	1.74627	1.92862	1.52417	2.17	1.85627	2.02714	1.61231	1.98967
73.407	1.72769	1.71412	1.88186	1.99759	1.62833	1.92	1.69941	1.90214	1.70846	1.72738
74.329	1.97769	1.65529	1.79712	1.61828	1.50333	1.97769	1.62098	1.97357	1.76615	1.69459
75.26	1.86231	1.61118	1.86492	1.79069	1.62833	2.11231	1.77784	2.00929	1.76615	1.76016
76.182	1.88154	1.58177	1.84797	1.75621	1.56583	2.07385	1.95431	2.25929	1.86231	1.9241
77.113	1.90077	1.61118	2.00051	1.82517	1.67	2.03539	1.99353	2.06286	1.68923	1.77656
78.034	1.88154	1.69941	1.83102	1.85966	1.67	2.20846	1.75823	2.045	1.76615	1.72738
78.956	1.80462	1.58177	1.78017	1.75621	1.62833	1.90077	1.95431	1.92	1.67	1.57984
79.887	1.90077	1.62588	2.06831	1.8769	1.58667	2.13154	1.85627	2.13429	1.78538	1.9077
80.819	1.70846	1.58177	1.91576	1.79069	1.67	1.88154	1.77784	1.93786	1.68923	1.84213
81.75	1.84308	1.56706	1.72932	1.89414	1.67	2.09308	1.69941	1.92	1.72769	1.71098
82.672	1.84308	1.59647	2.00051	1.8769	1.67	1.92	1.81706	1.83071	1.67	1.77656
83.62	1.72769	1.59647	1.91576	1.73897	1.7325	2.03539	1.75823	1.95571	1.61231	1.54705
84.545	1.80462	1.61118	1.86492	1.94586	1.6075	1.90077	1.83667	1.97357	1.92	1.80934
85.466	1.74692	1.75823	1.86492	1.79069	1.64917	1.99692	1.77784	1.90214	1.59308	1.82574
86.388	1.80462	1.61118	2.01746	1.82517	1.69083	2.11231	1.9151	2.00929	1.76615	1.72738
87.309	1.84308	1.61118	1.88186	1.85966	1.58667	1.84308	1.77784	2.045	1.93923	1.74377
88.231	1.78538	1.61118	1.79712	1.77345	1.64917	1.95846	1.81706	2.09857	1.9673	1.53066
89.152	1.70846	1.56706	2.03441	1.54931	1.64917	2.07385	1.77784	1.93786	1.80513	1.72738
90.084	1.78538	1.64059	1.81407	1.79069	1.67	1.95846	1.93471	1.90214	1.75108	1.61262
91.015	1.78538	1.68471	1.72932	1.80793	1.545	2.11231	1.71902	2.06286	1.94027	1.62902
91.947	1.76615	1.65529	1.9673	1.79069	1.64917	1.90077	1.90135	1.9673	1.80513	1.59623
92.878	1.70846	1.68471	1.80513	1.84241	1.6075	1.95846	1.9514	1.80513	1.94027	1.64541
93.81	1.74692	1.59647	1.75108	1.92862	1.62833	1.74692	1.83413	1.75108	1.69703	1.74377
94.731	1.67	1.59647	1.94027	1.92862	1.56583	1.90077	1.96297	1.94027	1.69703	1.72738
95.663	1.76615	1.59647	1.80513	1.85966	1.545	1.97769	1.73666	1.80513	1.88622	1.79295
96.584	1.65077	1.56706	1.94027	1.65276	1.6075	1.88154	1.83879	1.94027	1.99432	1.54705
97.516	1.72769	1.62588	1.69703	1.72172	1.62833	2.07385	1.77093	1.69703	1.83216	1.72738
98.447	1.92	1.58177	1.69703	1.65276	1.795	1.95846	1.84418	1.69703	1.88622	1.72738
99.369	1.61231	1.59647	1.88622	1.72172	1.58667	1.86231	1.80336	1.88622	1.91324	1.79295
100.3	1.72769	1.61118	1.99432	2.20448	1.64917	1.97769	1.93886	1.99432	1.88622	1.80934
101.232	1.70846	1.43471	1.83216	1.75621	1.58667	2.03539	1.95362	1.83216	1.91324	1.74377
102.153	1.82385	1.37588	1.88622	1.85966	1.64917	1.93923	1.80079	1.88622	1.72405	1.71098
103.084	1.67	1.56706	1.91324	1.70448	1.67	1.95846	1.82115	1.91324	1.91324	1.59623
104.016	1.72769	1.56706	1.88622	1.91138	1.64917	1.90077	1.9675	1.88622	1.88622	1.57984
104.947	1.74692	1.68471	1.91324	1.98035	1.69083	1.88154	1.90963	1.91324	1.75108	1.62902
105.869	1.59308	1.61118	1.72405	1.89414	1.69083	1.78538	1.92975	1.72405	1.99432	1.6618
106.79	1.74692	1.53765	1.91324	1.82517	1.71167	2.07385	1.84317	1.91324	1.94027	1.59623
107.722	1.63154	1.56706	1.88622	1.75621	1.6075	1.93923	1.86106	1.88622	1.91324	1.71098
108.643	1.57385	1.44941	1.75108	1.84241	1.77417	2.11231	1.80346	1.75108	1.83216	1.74377
109.575	1.72769	1.56706	1.99432	1.77345	1.67	2.05462	1.78173	1.99432	1.88622	1.79295
110.496	1.72769	1.47882	1.94027	1.75621	1.69083	1.95846	1.81061	1.94027	1.94027	1.61262
111.428	1.74692	1.42	1.91324	1.8769	1.71167	1.99692	1.87275	1.91324	1.88622	1.61262
112.349	1.76615	1.56706	1.83216	1.85966	1.69083	1.92	1.81658	1.83216	1.99432	1.85852
113.281	1.68923	1.49353	1.88622	1.80793	1.67	2.05462	1.78273	1.88622	1.88622	1.74377
114.212	1.76615	1.55235	1.94027	1.89414	1.62833	1.90077	1.77012	1.94027	1.80513	1.49787
115.144	1.68923	1.46412	1.88622	1.67	1.7325	2.09308	1.7444	1.88622	1.91324	1.71098
116.075	1.72769	1.43471	1.99432	1.85966	1.87833	2.03539	1.79153	1.99432	1.99432	1.64541
117.076	1.61231	1.58177	1.88622	1.9631	1.69083	1.92	1.88253	1.88622	1.88622	1.69459
118.008	1.93923	1.44941	1.80513	1.80793	1.795	2.01615	1.81428	1.80513	1.88622	2.08803
118.94	1.65077	1.59647	1.91324	1.63552	1.77417	1.88154	1.71435	1.91324	2.0754	1.76016
119.861	1.67	1.46412	1.99432	1.91138	1.69083	1.97769	1.84379	1.99432	1.88622	1.57984
120.783	1.80462	1.46412	1.88622	1.8769	1.83667	1.88154	1.7575	1.88622	1.94027	1.6618
121.714	1.63154	1.53765	1.88622	1.82517	1.69083	1.88154	1.80579	1.88622	1.9673	1.62902
122.646	1.63154	1.49353	2.0754	1.84241	1.77417	1.86231	1.86501	2.0754	1.80513	1.74377
123.567	1.82385	1.46412	1.88622	1.89414	1.81583	2.17	1.82289	1.88622	1.91324	1.77656
124.499	1.63154	1.43471	1.94027	1.9631	1.71167	1.95846	1.8511	1.94027	1.99432	1.71098
125.42	1.65077	1.44941	1.9673	1.94586	1.8575	2.07385	1.89601	1.9673	1.91324	1.64541
126.352	1.72769	1.52294	1.80513	1.75621	1.71167	2.05462	1.84305	1.80513	1.88622	1.79295
127.273	1.63154	1.58177	1.91324	1.79069	1.71167	2.07385	1.81571	1.91324	1.83216	1.77656
128.205	1.67	1.46412	1.99432	1.91138	1.83667	1.97769	1.74427	1.99432	1.75108	1.64541
129.136	1.65077	1.50823	1.91324	1.85966	1.795	2.01615	1.80892	1.91324	1.94027	1.49787
130.068	1.84308	1.50823	1.88622	1.9631	1.71167	1.93923	1.83332	1.88622	1.85919	1.74377
130.989	1.70846	1.52294	1.83216	1.68724	1.75333	1.92	1.74765	1.83216	1.91324	1.84213
131.91	1.68923	1.46412	1.75108	2.11828	1.8575	2.01615	1.80427	1.75108	1.88622	1.84213
132.878	1.70846	1.50823	1.94027	1.84241	1.87833	1.99692	1.84253	1.94027	1.77811	1.62902
133.804	1.57385	1.46412	1.85919	1.84241	2.045	1.88154	1.89128	1.85919	1.88622	1.77656
134.725	1.68923	1.58177	1.91324	1.89414	1.795	2.01615	1.85762	1.91324	1.67	1.80934
135.656	1.68923	1.52294	1.88622	1.77345	1.83667	1.99692	1.81944	1.88622	1.85919	1.53066
136.588	1.57385	1.55235	1.77811	1.91138	1.7325	1.90077	1.77411	1.77811	1.80513	1.71098
137.519	1.65077	1.56706	1.88622	1.70448	1.96167	2.03539	1.73721	1.88622	1.85919	1.72738
138.451	1.59308	1.71412	1.67	1.80793	1.77417	2.15077	1.79073	1.67	2.02135	1.6782
139.372	1.74692	1.49353	1.85919	1.9631	1.795	2.01615	1.80132	1.85919	1.9673	1.69459
140.366	1.63154	1.53765	1.80513	1.89414	1.87833	1.97769	1.77018	1.80513	1.83216	1.6782
141.295	1.76615	1.61118	1.85919	1.94586	1.87833	2.09308	1.75396	1.85919	1.9673	1.54705
142.217	1.70846	1.47882	2.02135	1.84241	1.81583	1.92	1.80129	2.02135	2.02135	1.59623
143.148	1.51615	1.58177	1.9673	1.80793	1.9825	2.05462	1.87213	1.9673	1.99432	1.80934
144.08	1.61231	1.47882	1.83216	1.85966	1.96167	2.13154	1.71058	1.83216	1.94027	1.72738
145.011	1.72769	1.46412	1.9673	1.99759	1.9825	1.95846	1.74696	1.9673	1.83216	1.69459
145.943	1.78538	1.46412	2.02135	1.98035	2.1075	1.92	1.91621	2.02135	1.94027	1.57984
146.889	1.68923	1.49353	1.99432	1.89414	1.89917	2.17	1.91476	1.99432	1.94027	1.76016
147.816	1.84308	1.47882	1.94027	2.10103	2.02417	2.05462	1.79335	1.94027	1.80513	1.71098
148.737	1.72769	1.49353	1.83216	2.01483	1.81583	2.05462	1.71436	1.83216	1.9673	1.62902
149.669	1.68923	1.49353	1.94027	1.68724	1.9825	2.05462	1.8031	1.94027	2.02135	1.62902
150.59	1.63154	1.49353	1.94027	1.92862	2.02417	1.99692	1.90708	1.94027	1.99432	1.69459
151.512	1.67	1.53765	1.80513	1.77345	1.89917	1.93923	1.81448	1.80513	1.91324	1.74377
152.433	1.72769	1.46412	1.9673	1.99759	1.94083	2.18923	1.84641	1.9673	1.99432	1.64541
153.365	1.53538	1.46412	2.02135	1.85966	1.89917	2.11231	1.83375	2.02135	1.88622	1.56344
154.296	1.70846	1.55235	1.99432	1.75621	1.96167	1.93923	1.85607	1.99432	1.99432	1.71098
155.228	1.80462	1.50823	1.91324	1.84241	1.96167	2.11231	1.81535	1.91324	1.9673	1.61262
156.159	1.70846	1.61118	1.99432	1.84241	2.08667	2.03539	1.79679	1.99432	2.04838	2.03885
157.081	1.65077	1.47882	1.88622	1.68724	1.8575	1.99692	1.83789	1.88622	1.99432	1.77656
158.012	1.72769	1.50823	1.99432	1.89414	2.02417	2.03539	1.80191	1.99432	1.88622	1.61262
158.934	1.65077	1.52294	1.9673	1.89414	2.06583	1.95846	1.85617	1.9673	1.88622	1.79295
159.865	1.61231	1.49353	2.04838	1.84241	2.1075	2.03539	1.83612	2.04838	1.91324	1.6618
160.787	1.68923	1.49353	1.99432	1.73897	1.94083	2.11231	1.81794	1.99432	1.77811	1.76016
161.708	1.57385	1.44941	1.88622	1.91138	2.02417	2.03539	1.78283	1.88622	1.91324	1.72738
162.63	1.76615	1.56706	1.88622	2.15276	1.96167	1.95846	1.81425	1.88622	1.88622	1.85852
163.551	1.70846	1.53765	1.91324	1.98035	2.02417	2.01615	1.83189	1.91324	1.9673	1.71098
164.483	1.72769	1.61118	1.77811	1.8769	2.00333	2.01615	1.74317	1.77811	1.88622	1.72738
165.414	1.59308	1.67	1.91324	1.80793	1.94083	2.15077	1.89973	1.91324	1.85919	1.62902
166.345	1.67	1.42	1.88622	1.91138	2.045	1.84308	1.87673	1.88622	1.83216	1.71098
167.277	1.49692	1.53765	1.9673	1.75621	2.045	2.13154	1.7069	1.9673	1.91324	1.49787
168.208	1.68923	1.59647	1.88622	1.92862	2.00333	2.26615	1.77631	1.88622	1.88622	1.57984
169.13	1.53538	1.52294	1.85919	2.01483	2.14917	2.11231	1.74192	1.85919	2.10243	1.6782
170.061	1.67	1.61118	1.83216	1.92862	2.00333	2.15077	1.9016	1.83216	1.94027	1.6782
170.993	1.68923	1.59647	1.91324	1.85966	1.83667	1.97769	1.80437	1.91324	1.85919	1.82574
171.914	1.59308	1.56706	1.88622	1.77345	2.1075	2.05462	1.84602	1.88622	2.10243	1.79295
172.836	1.63154	1.55235	2.10243	1.89414	2.045	2.07385	1.77875	2.10243	2.04838	1.87492
173.757	1.65077	1.56706	1.94027	1.85966	2.08667	2.03539	1.77767	1.94027	1.94027	1.77656
174.689	1.80462	1.53765	1.85919	1.80793	2.02417	2.15077	1.90628	1.85919	1.99432	1.72738
175.61	1.70846	1.53765	2.10243	1.84241	1.81583	2.01615	1.81379	2.10243	1.94027	1.61262
176.542	1.61231	1.52294	2.04838	1.91138	1.89917	2.03539	1.81134	2.04838	1.91324	1.69459
177.463	1.63154	1.47882	1.94027	1.79069	1.9825	2.20846	1.81373	1.94027	1.94027	1.56344
178.395	1.63154	1.62588	1.99432	1.94586	1.89917	2.05462	1.80177	1.99432	1.85919	1.59623
179.326	1.59308	1.61118	1.94027	1.73897	1.8575	1.93923	1.72426	1.94027	2.0754	1.71098
180.248	1.63154	1.56706	1.91324	1.89414	2.02417	2.24692	1.81354	1.91324	1.80513	1.61262
181.179	1.76615	1.53765	1.94027	1.84241	1.94083	1.97769	1.72734	1.94027	1.94027	1.82574
182.101	1.49692	1.52294	1.85919	2.03207	1.96167	2.18923	1.90312	1.85919	1.85919	1.74377
183.022	1.59308	1.40529	2.0754	1.94586	2.00333	1.95846	1.76776	2.0754	1.94027	1.77656
183.954	1.72769	1.59647	1.80513	1.84241	2.00333	1.95846	1.77797	1.80513	1.99432	1.49787
184.885	1.59308	1.72882	1.94027	1.70448	1.96167	2.01615	1.84367	1.94027	1.85919	1.6782
185.807	1.67	1.46412	1.85919	1.73897	2.06583	2.01615	1.76727	1.85919	1.91324	1.56344
186.738	1.76615	1.40529	1.94027	1.84241	1.92	1.95846	1.71107	1.94027	1.77811	1.6782
187.66	1.72769	1.58177	1.99432	1.85966	1.94083	2.05462	1.77732	1.99432	2.02135	1.85852
188.581	1.65077	1.47882	1.85919	1.73897	2.045	1.99692	1.73207	1.85919	1.85919	1.74377
189.512	1.68923	1.50823	1.91324	1.80793	2.17	2.22769	1.76695	1.91324	1.85919	1.71098
190.434	1.67	1.58177	1.77811	1.99759	1.87833	2.05462	1.88641	1.77811	1.9673	1.64541
191.355	1.59308	1.59647	2.02135	2.03207	2.02417	2.03539	1.78856	2.02135	1.94027	1.72738
192.277	1.68923	1.52294	1.85919	1.9631	2.045	2.01615	1.79316	1.85919	1.94027	1.64541
193.208	1.57385	1.52294	1.85919	1.9631	1.89917	2.03539	1.8194	1.85919	2.04838	1.80934
194.14	1.61231	1.62588	1.9673	2.04931	2.02417	2.03539	1.72815	1.9673	1.88622	1.6782
195.061	1.76615	1.64059	1.94027	1.84241	2.02417	2.05462	1.92332	1.94027	2.02135	1.56344
195.983	1.84308	1.53765	1.94027	1.94586	2.00333	2.07385	1.98009	1.94027	1.99432	1.61262
196.914	1.59308	1.61118	2.04838	1.84241	2.06583	2.13154	1.85402	2.04838	1.77811	1.59623
197.836	1.63154	1.49353	1.88622	1.91138	2.1075	1.90077	1.75571	1.88622	1.9673	1.59623
198.767	1.68923	1.43471	2.02135	1.85966	1.96167	2.17	1.78516	2.02135	1.91324	1.64541
199.699	1.65077	1.49353	1.99432	1.9631	2.02417	1.95846	1.85209	1.99432	1.83216	1.62902
200.62	1.68923	1.40529	1.77811	1.84241	2.02417	2.11231	1.81142	1.77811	1.80513	1.82574
201.542	1.61231	1.47882	1.9673	1.70448	2.02417	2.15077	1.85195	1.9673	1.94027	1.74377
202.463	1.57385	1.56706	1.91324	1.80793	1.87833	2.13154	1.83783	1.91324	1.91324	1.77656
203.385	1.61231	1.58177	1.83216	2.01483	2.00333	2.01615	1.89007	1.83216	1.88622	1.64541
204.316	1.65077	1.46412	1.80513	1.9631	1.92	1.93923	1.80767	1.80513	1.77811	1.74377
205.248	1.59308	1.62588	1.94027	1.94586	2.02417	1.93923	1.86025	1.94027	1.77811	1.85852
206.179	1.70846	1.46412	1.91324	1.73897	1.89917	2.01615	1.74817	1.91324	1.85919	1.9241
207.153	1.67	1.49353	1.88622	1.8769	2.00333	1.97769	1.77284	1.88622	1.99432	1.54705
208.072	1.70846	1.52294	1.77811	1.77345	1.87833	2.05462	1.78428	1.77811	1.9673	1.69459
209.007	1.67	1.52294	1.77811	1.9631	2.06583	1.92	1.82784	1.77811	1.94027	1.53066
209.935	1.65077	1.61118	1.85919	2.01483	1.94083	2.07385	1.80058	1.85919	2.15649	1.59623
210.857	1.70846	1.49353	1.99432	1.94586	2.08667	2.11231	1.81401	1.99432	2.04838	1.76016
211.788	1.67	1.64059	1.9673	1.9631	1.96167	2.11231	1.85535	1.9673	1.94027	1.61262
212.72	1.68923	1.53765	1.94027	1.79069	2.00333	2.05462	1.81496	1.94027	1.94027	1.54705
213.641	1.59308	1.52294	2.15649	1.94586	1.9825	2.01615	1.81111	2.15649	1.85919	1.69459
214.562	1.76615	1.53765	2.04838	1.84241	1.92	1.99692	1.8006	2.04838	1.88622	1.6782
215.484	1.68923	1.46412	1.94027	1.92862	2.08667	2.01615	1.98768	1.94027	2.0754	1.62902
216.425	1.65077	1.62588	1.94027	1.79069	2.02417	2.11231	1.7504	1.94027	2.15649	1.9241
217.357	1.65077	1.62588	1.85919	1.91138	1.96167	1.86231	1.94692	1.85919	1.85919	1.6782
218.278	1.70846	1.52294	1.88622	1.77345	2.00333	1.90077	1.7446	1.88622	1.83216	1.79295
219.2	1.61231	1.58177	2.0754	1.9631	2.00333	1.93923	1.81464	2.0754	1.91324	1.84213
220.131	1.61231	1.67	2.15649	1.75621	1.96167	1.78538	1.76646	2.15649	1.9673	1.84213
221.063	1.53538	1.49353	1.85919	1.73897	1.87833	1.84308	1.84182	1.85919	1.99432	1.74377
221.984	1.76615	1.53765	1.83216	1.94586	2.02417	2.01615	1.85441	1.83216	1.99432	1.72738
222.906	1.68923	1.43471	1.91324	1.84241	1.9825	2.09308	1.83345	1.91324	1.88622	1.77656
223.837	1.49692	1.67	1.9673	1.98035	1.87833	2.07385	1.79921	1.9673	2.18351	1.79295
224.769	1.63154	1.39059	1.99432	1.80793	1.9825	1.95846	1.78691	1.99432	1.83216	1.64541
225.7	1.57385	1.58177	1.99432	1.89414	1.94083	2.09308	1.85315	1.99432	1.99432	1.79295
226.638	1.67	1.49353	1.88622	1.72172	2.045	1.92	1.79769	1.88622	1.94027	1.6618
227.573	1.65077	1.49353	2.18351	2.01483	2.02417	2.09308	1.80981	2.18351	1.85919	1.71098
228.495	1.63154	1.58177	1.83216	1.84241	1.87833	1.93923	1.86947	1.83216	1.83216	1.57984
229.426	1.57385	1.61118	1.99432	1.70448	1.87833	2.01615	1.79565	1.99432	1.83216	1.64541
230.358	1.47769	1.47882	1.94027	2.06655	2.02417	2.03539	1.72827	1.94027	1.94027	1.61262
231.279	1.51615	1.47882	1.85919	1.82517	1.96167	2.15077	1.82319	1.85919	1.91324	1.6782
232.201	1.80462	1.50823	1.83216	1.8769	1.89917	1.99692	1.8057	1.83216	1.94027	1.62902
233.122	1.63154	1.36118	1.83216	1.9631	1.81583	2.01615	1.70326	1.83216	1.83216	1.74377
234.044	1.74692	1.53765	1.94027	1.84241	2.14917	1.92	1.7798	1.94027	1.85919	1.79295
234.975	1.65077	1.50823	1.91324	1.63552	2.00333	2.09308	1.78966	1.91324	1.88622	1.48148
235.897	1.55462	1.49353	1.94027	1.82517	1.81583	2.26615	1.78885	1.94027	1.9673	1.6782
236.828	1.57385	1.46412	1.83216	1.8769	2.045	1.90077	1.84058	1.83216	2.02135	1.6618
237.76	1.59308	1.52294	1.85919	1.72172	1.92	2.03539	1.8882	1.85919	1.91324	1.80934
238.691	1.78538	1.49353	1.88622	1.99759	2.00333	1.88154	1.73116	1.88622	1.80513	1.6782
239.612	1.65077	1.47882	1.9673	1.9631	1.92	1.93923	1.76236	1.9673	1.91324	1.51426
240.544	1.59308	1.49353	2.02135	1.98035	1.87833	1.95846	1.88995	2.02135	1.85919	1.54705
241.465	1.74692	1.64059	1.91324	1.68724	2.045	1.99692	1.86624	1.91324	1.9673	1.59623
242.387	1.67	1.58177	1.80513	2.08379	1.87833	1.93923	1.78505	1.80513	1.88622	1.64541
243.308	1.55462	1.55235	1.91324	1.89414	1.87833	1.92	1.78149	1.91324	1.94027	1.56344
244.23	1.65077	1.44941	1.85919	1.67	1.87833	1.86231	1.80907	1.85919	1.80513	1.62902
245.151	1.45846	1.46412	1.9673	1.89414	2.06583	1.76615	1.82649	1.9673	1.94027	1.56344
246.073	1.65077	1.50823	1.88622	1.91138	2.08667	1.99692	1.87899	1.88622	1.85919	1.61262
247.004	1.65077	1.56706	1.94027	1.72172	1.92	1.93923	1.8249	1.94027	2.02135	1.59623
247.936	1.59308	1.53765	1.80513	1.73897	1.9825	1.97769	1.74066	1.80513	1.99432	1.49787
248.867	1.67	1.58177	1.94027	2.03207	2.06583	1.92	1.91631	1.94027	1.99432	1.59623
249.789	1.67	1.56706	1.85919	1.8769	2.00333	2.07385	1.866	1.85919	1.80513	1.62902
250.71	1.68923	1.69941	2.02135	1.8769	1.87833	2.07385	1.88276	2.02135	1.85919	1.94049
251.632	1.67	1.42	1.99432	1.9631	1.89917	2.05462	1.92279	1.99432	1.77811	1.76016
252.563	1.55462	1.64059	1.99432	1.94586	1.94083	2.03539	1.84152	1.99432	1.94027	1.61262
253.495	1.51615	1.47882	1.80513	1.91138	1.96167	1.93923	1.76136	1.80513	1.88622	1.61262
254.426	1.74692	1.50823	1.85919	1.8769	1.92	1.84308	1.88995	1.85919	1.88622	1.69459
255.358	1.63154	1.50823	1.77811	1.82517	1.92	1.93923	1.86624	1.77811	1.99432	1.84213
256.279	1.57385	1.42	1.94027	1.82517	2.02417	1.99692	1.78505	1.94027	1.83216	1.79295
257.211	1.76615	1.61118	1.88622	1.65276	1.94083	1.97769	1.78149	1.88622	1.72405	1.64541
258.142	1.67	1.56706	1.88622	1.9631	2.00333	2.03539	1.80907	1.88622	1.94027	1.6782
259.064	1.67	1.62588	1.99432	2.08379	2.02417	1.95846	1.82649	1.99432	2.10243	1.54705
259.985	1.53538	1.59647	1.83216	1.80793	1.89917	2.03539	1.87899	1.83216	1.72405	1.72738
260.917	1.61231	1.55235	1.72405	1.77345	1.96167	2.01615	1.8249	1.72405	1.99432	1.59623
261.838	1.63154	1.53765	1.94027	1.91138	1.8575	1.95846	1.74066	1.94027	1.88622	1.57984
262.759	1.57385	1.52294	2.10243	1.79069	1.87833	2.01615	1.91631	2.10243	1.9673	1.48148
263.691	1.74692	1.56706	1.72405	1.94586	1.94083	1.95846	1.866	1.72405	1.91324	1.57984
264.622	1.76615	1.58177	1.99432	1.75621	1.89917	1.93923	1.88276	1.99432	1.77811	1.59623
265.554	1.51615	1.62588	1.88622	1.91138	1.89917	1.99692	1.92279	1.88622	1.91324	1.85852
266.475	1.63154	1.44941	1.9673	2.04931	1.94083	2.07385	1.84152	1.9673	1.80513	1.64541
267.407	1.80462	1.53765	1.91324	1.89414	2.045	1.92	1.76136	1.91324	1.77811	1.76016
268.338	1.70846	1.50823	1.77811	1.89414	2.06583	1.92	1.88995	1.77811	1.88622	1.64541
269.27	1.67	1.47882	1.91324	1.99759	1.89917	1.90077	1.86624	1.91324	1.91324	1.76016
270.191	1.61231	1.52294	1.80513	1.9631	2.00333	2.03539	1.78505	1.80513	1.9673	1.64541
271.113	1.67	1.59647	1.77811	1.91138	1.9825	2.03539	1.78149	1.77811	1.94027	1.85852
272.173	1.72769	1.49353	1.88622	1.73897	1.92	1.92	1.80907	1.88622	1.91324	1.89131
273.106	1.57385	1.50823	1.91324	1.98035	1.87833	1.84308	1.82649	1.91324	1.91324	1.79295
274.037	1.82385	1.61118	1.9673	1.94586	1.89917	2.09308	1.87899	1.9673	1.91324	1.61262
274.969	1.57385	1.47882	1.94027	1.91138	1.8575	1.95846	1.8249	1.94027	1.9673	1.71098
275.89	1.59308	1.58177	1.91324	2.10103	1.8575	1.95846	1.74066	1.91324	1.9673	1.54705
276.812	1.68923	1.53765	1.91324	1.91138	1.92	2.07385	1.91631	1.91324	1.9673	1.77656
277.733	1.53538	1.53765	1.91324	1.94586	1.94083	1.95846	1.866	1.91324	2.04838	1.80934
278.655	1.63154	1.61118	1.9673	1.77345	1.9825	2.07385	1.88276	1.9673	1.99432	1.61262
279.576	1.59308	1.62588	1.9673	1.89414	1.96167	2.01615	1.92279	1.9673	1.85919	1.62902
280.498	1.43923	1.59647	1.9673	1.89414	2.00333	2.05462	1.84152	1.9673	2.02135	1.62902
281.419	1.61231	1.46412	2.04838	2.04931	1.92	1.88154	1.76136	2.04838	1.83216	1.51426
282.593	1.65077	1.49353	1.99432	1.89414	2.02417	2.01615	1.88995	1.99432	1.94027	1.61262
283.513	1.68923	1.55235	1.85919	1.98035	1.87833	2.01615	1.86624	1.85919	1.99432	1.6782
284.434	1.72769	1.49353	2.02135	1.92862	1.83667	1.93923	1.78505	2.02135	2.04838	1.77656
285.356	1.68923	1.49353	1.83216	1.9631	1.92	1.93923	1.78149	1.83216	1.80513	1.6618
286.277	1.53538	1.59647	1.94027	1.77345	2.045	1.92	1.80907	1.94027	2.02135	1.59623
287.206	1.63154	1.52294	1.99432	1.94586	1.96167	1.88154	1.82649	1.99432	2.04838	1.87492
288.13	1.72769	1.67	2.04838	1.8769	1.87833	1.99692	1.87899	2.04838	1.91324	1.54705
289.068	1.65077	1.55235	1.80513	1.92862	1.89917	2.01615	1.8249	1.80513	1.91324	1.87492
289.993	1.59308	1.53765	2.02135	1.89414	1.87833	1.95846	1.74066	2.02135	1.83216	1.56344
290.914	1.63154	1.43471	2.04838	2.01483	1.94083	2.03539	1.91631	2.04838	1.94027	1.72738
291.836	1.59308	1.53765	1.91324	1.91138	1.92	1.95846	1.866	1.91324	1.83216	1.72738
292.757	1.57385	1.55235	1.91324	1.82517	1.96167	1.90077	1.88276	1.91324	1.91324	1.61262
293.679	1.78538	1.49353	1.83216	1.68724	1.795	2.13154	1.92279	1.83216	1.91324	1.61262
294.6	1.72769	1.50823	1.94027	1.80793	1.94083	1.92	1.84152	1.94027	1.83216	1.71098
295.522	1.57385	1.58177	1.83216	1.91138	1.92	2.09308	1.76136	1.83216	1.94027	1.69459
296.443	1.70846	1.55235	1.91324	1.79069	1.81583	2.07385	1.84152	1.91324	1.72769	1.54705
297.522	1.70846	1.55235	1.91324	1.79069	1.81583	2.07385	1.88276	1.91324	1.72769	1.54705
298.522	1.57385	1.58177	1.83216	1.91138	1.92	2.09308	1.92279	1.83216	1.68923	1.69459
299.522	1.78538	1.49353	1.94027	1.68724	1.795	2.13154	1.84152	1.94027	1.68923	1.61262

## Sheet: NR1wt+NR2AmA interphase (n=18)
Time (s)	cell 1	cell 2	cell 3	cell 4	cell 5	cell 6	cell 7	cell 8	cell 9	cell 10	cell 11	cell 12	cell 13	cell 14	cell 15	cell 16	cell 17	cell 18
0	1.06811	1.00578	0.996581	0.964315	0.9899	1.00696	1.05022	1.07458	1.0097	1.00189	1.17644	0.986955	1.02445	0.972327	0.996526	1.03156	0.949	1.03089
0.921	1.01418	0.92	0.935779	0.950625	1.0219	0.977193	1.04109	0.98964	1.077	0.986542	1.04574	1.0323	1.21016	0.975641	0.963645	0.990918	1.02677	1.03279
1.853	1.10956	0.985953	0.977534	1.06811	1.04141	0.999753	1.09588	1.07449	1.07288	1.12885	1.01619	1.011	1.09603	0.979061	0.989141	1.0189	1.01815	1.00585
2.774	1.08065	1.03218	1.01318	1.01418	1.01286	0.993252	0.978506	1.10848	1.05034	1.07167	1.13042	1.06489	0.956803	0.985101	0.986414	0.994827	0.993128	1.03716
3.706	1.01353	0.938972	1.00712	1.10956	0.997951	0.970279	0.953789	0.930637	1.0593	0.984312	1.13283	0.970345	1.09414	0.983286	1.04811	0.992771	1.06811	0.991338
4.627	1.04185	1.01036	1.0039	1.08065	1.04156	0.985045	0.986722	1.06469	1.08896	1.05741	1.11191	1.06509	1.14777	1.00548	1.06811	0.96736	1.01418	0.9844
5.569	1.12779	1.033	0.991059	1.01353	1.01767	0.966802	0.990889	1.14969	1.084	1.06128	1.08693	1.00843	1.03452	0.97167	1.01418	0.966129	1.10956	1.01906
6.5	1.14108	1.02526	1.02358	1.04185	1.04178	0.967562	0.999042	1.11359	1.1087	0.991217	1.07896	0.996104	1.15048	0.992763	1.10956	1.03206	1.08065	1.01466
7.432	1.05745	1.02876	1.04852	1.12779	1.12155	1.03349	1.10827	1.00032	1.11785	1.15041	1.03865	1.03012	1.1518	0.99584	1.08065	1.01852	1.01353	1.00507
8.353	1.10834	1.02835	0.981843	1.14108	0.976256	0.947861	0.948349	1.09518	1.06072	1.05934	1.11322	1.00537	1.0332	0.974803	1.01353	1.02809	1.04185	1.0223
9.285	1.10634	1.04898	0.938171	1.05745	1.02946	1.01169	0.997643	1.07716	1.04813	1.08083	1.12935	1.06951	1.1607	0.999877	1.04185	1.03108	1.12779	0.957477
10.216	1.0596	1.0107	0.959594	1.10834	1.04372	1.01512	0.998493	1.07037	1.05905	1.13567	1.13219	1.09713	1.03671	0.994623	1.12779	1.03446	1.14108	1.01119
11.148	1.11667	0.976971	1.00976	1.10634	1.12956	0.95883	1.16014	0.977439	1.2125	0.952898	0.92	1.02445	1.16313	0.986779	1.14108	1.02642	1.05745	1.04689
12.079	1.04435	1.04816	0.997926	1.0596	1.02638	0.959692	0.941059	1.07541	1.10126	0.991815	1.13557	0.964032	1.10389	1.0443	1.05745	1.00771	1.10834	0.997514
13.011	1.04817	1.02613	1.07754	1.11667	1.08117	0.951272	1.05022	1.01852	1.16988	1.10075	1.00927	0.977172	1.11741	0.934649	1.10834	1.02511	1.10634	0.992648
13.932	1.1197	0.966003	0.953047	1.04435	1.01392	0.995864	1.03008	1.06811	1.04869	1.02476	1.07699	0.991609	1.16181	0.98606	1.10634	0.987923	1.0596	0.97096
14.864	1.01435	0.998241	1.06848	1.04817	1.07647	0.980107	1.08819	1.01418	1.13096	1.10713	1.00334	1.11987	1.10846	0.962879	1.0596	1.06054	1.11667	0.962731
15.795	1.12212	1.03699	1.0116	1.1197	1.06537	0.977838	1.02632	1.10956	1.12191	1.02152	1.06147	0.987997	1.09881	0.970057	1.11667	1.00892	1.04435	0.978418
16.717	0.99353	0.981004	0.95022	1.01435	1.15163	0.973108	1.13369	1.08065	1.21823	0.985135	0.955841	1.11622	1.2311	0.962236	1.04435	1.13858	1.04817	0.964398
17.648	0.931789	0.96063	0.993215	1.12212	1.01189	1.0072	0.933416	1.01353	1.03484	1.05685	1.20071	0.968337	1.08261	0.967878	1.04817	1.14587	1.1197	0.977694
18.58	0.937315	1.00151	1.01737	1.07759	1.09433	0.93148	0.983735	1.04185	1.20878	0.982597	1.05514	1.06664	1.11135	0.988293	1.1197	1.00714	1.01435	0.968222
19.511	1.00752	1.02561	1.06811	1.07124	1.02009	1.04065	0.921996	1.12779	1.0097	0.973279	1.25514	1.04143	1.1056	0.974053	1.01435	1.03402	1.12212	0.979476
20.432	1.01891	0.980294	1.01418	1.02337	1.07564	1.0622	1.01825	1.14108	1.04312	1.04478	1.16156	1.03727	1.05845	0.930041	1.12212	0.996567	1.00612	0.92
21.364	0.953245	1.08492	1.10956	1.01858	1.07977	1.0114	1.02697	1.05745	1.09959	1.02886	1.09699	1.02312	1.13824	0.966788	1.03034	1.00868	0.97127	1.00203
22.295	0.9964	1.01409	1.08065	1.09278	1.0575	1.03052	0.937034	1.10834	1.05702	1.00182	1.22352	0.99106	1.0389	1.00295	1.01511	0.975323	0.921872	0.990601
23.227	1.04518	0.991717	1.01353	0.995795	1.03992	0.924649	1.01159	1.10634	1.15743	1.01871	1.01871	1.00595	1.0418	0.952832	1.02137	1.0383	1.01232	0.976405
24.158	1.00289	0.996611	1.04185	1.05359	1.08017	1.02439	0.993165	1.0596	1.08612	1.08094	1.14852	1.11732	1.04475	0.963734	1.01037	1.00954	0.987407	0.981208
25.09	1.0251	0.966196	1.12779	0.984587	0.996775	1.02057	0.980581	1.11667	1.00606	1.00519	1.1588	1.05644	1.11105	0.960176	0.976128	0.993453	1.03135	0.98188
26.021	1.00484	0.96443	1.14108	0.989855	1.00885	0.998556	0.987194	1.04435	1.04065	1.00765	1.1265	1.09393	1.11012	0.930732	1.02454	1.00446	1.03283	0.948607
26.943	0.984136	0.968529	1.05745	1.00169	1.06581	0.943296	1.03073	1.04817	1.16296	1.04405	1.01981	1.12256	1.07386	0.949491	1.01714	1.04726	1.01189	0.945339
27.874	1.00972	0.951543	1.10834	1.05543	1.00931	0.979648	0.925986	1.1197	1.06113	1.04723	1.17747	1.00026	1.06871	1.02709	0.971883	1.1456	1.06811	0.964612
28.796	1.05429	1.02391	1.10634	0.997676	1.07541	0.92	1.04421	1.01435	1.20257	1.03173	0.981886	1.03895	1.24181	0.984444	0.983956	1.03795	1.01418	0.965569
29.727	0.985865	1.02873	1.0596	1.06386	1.08597	1.05491	0.988849	1.12212	1.06044	1.10708	1.18757	1.05941	1.07929	1.04117	1.02862	0.978051	1.10956	1.04558
30.659	1.01749	1.02801	1.11667	1.11428	1.05895	0.927313	1.06811	1.03543	1.17512	1.13447	1.12252	1.10326	1.05481	1.03509	1.00159	1.04315	1.08065	0.990244
31.59	0.960596	0.987381	1.04435	1.02298	1.07887	0.99103	1.01418	1.05328	1.1211	1.1181	1.08054	1.12426	1.07263	1.00316	1.03482	0.92	1.01353	0.961411
32.522	1.00271	1.04746	1.04817	1.04569	1.03669	0.988329	1.10956	1.0705	1.0803	1.16902	1.14608	1.041	1.01896	0.986957	0.970612	0.966336	1.04185	0.996141
33.453	0.998239	0.994388	1.1197	0.993882	1.0652	1.01361	1.08065	1.02089	1.08242	0.990562	1.08753	1.00826	1.186	1.0211	0.99004	1.01308	1.12779	1.05439
34.385	1.03778	1.07004	1.01435	0.997779	0.995015	1.02248	1.01353	1.05672	1.0024	1.12086	1.17838	1.12356	1.05598	0.99166	1.06792	0.980741	1.14108	1.06811
35.306	0.941669	1.01736	1.12212	1.00279	1.04242	1.0733	1.04185	1.10669	1.00033	1.13141	1.18665	1.17552	1.13609	1.02067	0.995185	1.01371	1.05745	1.01418
36.228	0.930327	0.980333	0.995718	0.995022	1.00893	0.995637	1.12779	1.07952	1.04377	1.00002	1.12895	1.00872	1.01526	0.960924	1.0537	1.01818	1.10834	1.10956
37.149	1.01211	0.981914	1.04201	0.97156	1.01571	1.01805	1.14108	0.994294	1.02769	1.11385	1.11974	1.03328	1.00458	0.956266	0.986438	0.9785	1.10634	1.08065
38.081	1.02273	0.995676	1.04995	1.01559	1.04894	0.969169	1.05745	0.997738	1.11446	1.05262	1.07917	1.06811	1.09648	0.991432	1.00977	1.00199	1.0596	1.01353
39.012	1.01871	1.01073	1.01207	1.01827	1.03929	0.973149	1.10834	1.01682	1.09977	1.04614	1.09648	1.01418	1.06385	1.01229	1.00153	0.99637	1.11667	1.04185
39.944	1.00736	1.00818	0.985158	1.00985	1.10133	0.969442	1.10634	1.02567	1.16956	1.06977	1.02225	1.10956	1.19792	0.985545	1.03978	1.05195	1.04435	1.12779
40.875	0.976352	1.0251	0.98697	1.02016	1.06623	0.977919	1.0596	1.07582	1.12272	1.10505	1.07601	1.08065	1.14129	1.01287	1.02188	1.05131	1.04817	1.14108
41.797	0.931757	1.07282	1.07434	1.08285	1.13492	1.00982	1.11667	1.17888	1.15748	1.03147	1.10756	1.01353	1.16242	0.951754	1.02076	1.01576	1.1197	1.05745
42.728	1.09368	0.99663	0.976029	1.02264	1.10999	1.02307	1.04435	0.933481	1.11753	1.13406	1.08363	1.04185	1.10879	0.989467	1.02928	1.00169	1.01435	1.10834
43.66	1.00994	1.01015	1.00372	1.0378	1.13809	1.03635	1.04817	1.02505	1.13122	1.25392	1.0863	1.12779	1.09741	0.986145	0.974464	1.04235	1.12212	1.10634
44.591	0.967133	0.976217	1.07164	1.03657	1.10131	0.994078	1.1197	1.03442	1.14088	1.00161	1.0758	1.14108	1.05441	0.977829	1.00721	0.993671	0.99451	1.0596
45.523	0.982474	1.04527	1.05832	1.02354	1.14999	1.05107	1.01435	1.09014	1.12714	1.12147	1.07531	1.05745	1.10557	0.983997	0.997048	0.991935	0.96838	1.11667
46.454	0.935315	1.04592	1.04664	1.05312	1.09286	0.983586	1.12212	1.14519	1.14411	0.92	1.08984	1.10834	1.05187	0.941005	1.00631	0.988829	0.994203	1.04435
47.386	1.03802	0.953275	1.02052	1.02945	1.08954	0.955201	1.02538	0.941089	1.17412	1.07004	1.038	1.10634	1.16931	0.951864	0.999427	1.02109	1.03019	1.04817
48.317	0.973403	1.06002	1.02513	0.972493	1.12382	0.970303	1.11935	1.11568	1.19231	1.15356	0.965434	1.0596	1.1634	1.02894	1.01222	1.01534	0.976727	1.1197
49.248	0.98594	1.0318	1.04223	1.01554	1.04656	1.00204	0.998264	1.07237	1.07572	1.10888	1.11797	1.11667	1.1261	0.980422	0.987514	0.949914	0.972076	1.01435
50.18	1.02498	1.01698	1.01404	1.03334	1.13441	1.02425	1.06377	1.01683	1.1408	1.01093	1.07254	1.04435	1.10317	0.963804	1.02412	1.02188	0.982298	1.12212
51.111	1.01283	1.03654	0.995291	1.04696	1.11718	0.98841	1.03391	1.0488	1.16385	1.16633	1.06502	1.04817	1.12116	1.04989	1.00287	1.05606	0.991882	0.9907
52.043	1.04667	1.02952	1.09483	0.998416	1.06894	0.995473	1.03715	1.00802	1.10589	1.12342	1.06925	1.1197	1.01368	0.961338	1.05513	0.968281	1.05005	1.04854
52.964	0.948585	1.10773	0.998138	0.975963	1.09329	1.07568	1.08508	1.19578	1.04697	1.07029	1.10416	1.01435	1.13491	0.962207	1.03207	1.08811	1.03656	0.969025
53.896	0.932322	1.05979	1.0175	0.960304	1.06409	1.03245	1.07319	1.16396	1.06163	1.00331	1.07161	1.12212	1.14426	0.969184	1.00754	0.999601	0.997273	0.986549
54.827	0.955141	1.02857	1.05055	1.04179	1.04523	0.960716	0.971785	1.10321	1.1202	1.11394	1.10122	0.993008	1.06687	0.961862	0.933647	1.05563	1.04357	0.988574
55.759	1.17576	1.0966	1.12526	1.09063	1.13403	1.12062	0.986729	1.14912	1.0118	1.12962	1.17179	1.02329	1.19535	0.9733	0.977732	1.04017	0.959447	1.04655
56.69	1.20006	1.12481	1.17936	1.11551	1.13613	1.15707	1.06462	1.21123	1.15241	1.0165	0.976699	0.969251	1.14403	0.92	0.979082	0.990338	1.00289	0.978314
57.622	1.17394	1.17686	1.12792	1.1374	1.10069	1.067	1.05932	1.18969	1.16124	1.00729	1.07849	1.19244	1.07149	1.0779	0.983861	1.08494	1.10936	1.19243
58.553	1.21275	1.18386	1.11108	1.16319	1.18471	1.14626	0.969534	1.21547	1.06955	1.10956	1.13638	1.05618	1.19734	1.151	1.05246	1.20192	1.20202	1.26622
59.485	1.1627	1.21625	1.18072	1.1073	1.21606	1.13895	1.00402	1.25422	1.0318	1.01046	1.09455	1.02646	1.46278	1.24267	1.0903	1.25955	1.22583	1.35509
60.406	1.22118	1.31702	1.23137	1.16251	1.27003	1.25009	1.10057	1.21642	1.07588	1.09356	1.11495	0.975482	1.33434	1.24567	1.11379	1.23421	1.27056	1.36207
61.328	1.6738	1.89602	1.71823	1.66762	1.66878	1.61059	1.55077	1.77129	1.63231	1.5913	1.52584	1.64338	1.83267	1.74469	1.57846	1.75055	1.81126	1.42895
62.259	1.64867	1.84105	1.7846	1.68719	1.7307	1.68556	1.51162	1.78103	1.55131	1.63509	1.58815	1.73714	1.91435	1.7801	1.63931	1.81571	1.8154	1.37344
63.181	1.68198	1.9158	1.79326	1.67322	1.83349	1.7091	1.63918	1.75619	1.48643	1.64741	1.66385	1.81182	1.92647	1.72156	1.60664	1.84597	1.80375	1.37273
64.112	1.72334	1.9007	1.85837	1.68425	1.80941	1.77226	1.53871	1.81616	1.47116	1.60285	1.63999	1.92547	2.0593	1.76246	1.61285	1.93746	1.82653	1.48196
65.034	1.74459	1.92681	1.75161	1.75681	1.83839	1.75159	1.53324	1.71793	1.57543	1.8875	1.5836	1.78951	2.13606	1.77507	1.6411	1.8361	1.78852	1.36515
65.965	1.75435	1.98101	1.75866	1.67859	1.91101	1.73339	1.5013	1.75018	1.51839	1.75069	1.57472	1.94884	1.76656	1.81488	1.65953	1.87145	1.82285	1.36274
66.897	1.78364	1.96081	1.92843	1.76361	1.88082	1.72456	1.58684	1.73588	1.60706	1.7734	1.49993	1.87904	1.89363	1.80792	1.68911	1.86566	1.90938	1.47658
67.818	1.78961	1.97363	1.81885	1.73328	1.84094	1.78399	1.59387	1.73491	1.55757	1.72899	1.58658	1.84818	1.94987	1.82117	1.65095	1.96557	2.0169	1.33614
68.75	1.78291	2.09623	1.83591	1.75967	1.82804	1.72656	1.57459	1.70217	1.47854	1.7567	1.72044	1.92052	1.9969	1.81044	1.69	1.93374	1.95021	1.44857
69.681	1.78541	2.00392	1.77793	1.68792	1.85774	1.72724	1.68394	1.78876	1.48882	1.76313	1.60358	1.76155	1.9594	1.7799	1.64887	1.90328	1.96553	1.36976
70.613	1.71745	2.05509	1.80048	1.69752	1.87732	1.73625	1.55723	1.86547	1.5422	1.9313	1.64925	2.00374	1.92172	1.75925	1.68838	1.89776	1.89909	1.32991
71.544	1.77493	2.07299	1.80751	1.78875	1.95565	1.76051	1.55043	1.72119	1.52613	1.94963	1.67	1.82728	1.87206	1.96276	1.69949	1.89604	1.87191	1.41374
72.476	1.86427	2.07898	1.82908	1.62416	1.89893	1.83252	1.6344	1.61718	1.56838	1.84097	1.59845	1.90369	1.92988	1.76286	1.63176	1.80644	1.87679	1.35312
73.407	1.86295	2.02991	1.7932	1.72917	1.8669	1.68844	1.65233	1.57772	1.51971	1.7839	1.60865	1.85834	1.9175	1.8873	1.66822	1.95275	1.98399	1.39431
74.329	1.94355	2.14143	1.87902	1.79773	1.93349	1.69625	1.52048	1.61246	1.50936	1.90193	1.69081	1.82062	1.89631	1.85837	1.65075	1.91976	1.9862	1.45146
75.26	1.99604	2.14748	1.89661	1.70034	1.93078	1.7727	1.50295	1.5401	1.61443	1.80639	1.50519	1.85435	1.90334	1.84291	1.70352	1.91889	1.93392	1.46874
76.182	1.99729	2.04418	1.89467	1.69662	1.94857	1.68817	1.66992	1.57184	1.53183	1.70447	1.5723	1.96249	1.91768	1.88427	1.70661	1.82992	1.91963	1.40079
77.113	1.8841	2.01316	1.88936	1.84414	1.94318	1.72437	1.6362	1.6592	1.53073	1.95382	1.57853	1.86851	1.96477	1.88454	1.67977	1.87942	1.9558	1.40658
78.034	1.8055	1.95945	1.82881	1.85456	1.92998	1.71896	1.63306	1.72532	1.62797	1.86131	1.4956	1.72068	1.97904	1.85522	1.79401	1.94856	1.93381	1.39215
78.956	1.78947	2.0939	1.88313	1.74666	2.03092	1.7209	1.67048	1.81683	1.61503	1.87622	1.4645	1.94811	1.86438	1.85093	1.73145	1.87454	1.91249	1.37884
79.887	1.87597	2.04697	1.86537	1.74737	1.98846	1.67268	1.71812	1.68521	1.58923	1.75134	1.47257	1.78997	2.03728	1.84019	1.73332	1.93083	1.96953	1.32826
80.819	1.84241	2.09416	1.87464	1.75108	1.98879	1.71368	1.71701	1.7248	1.69005	1.73811	1.52738	1.90881	2.17382	1.76632	1.78572	1.91095	1.98459	1.3772
81.75	1.8778	2.09145	1.97969	1.73025	2.01176	1.65363	1.63406	1.62037	1.66855	1.76979	1.49574	1.86349	2.06532	1.87513	1.72236	1.9823	1.97084	1.40409
82.672	1.84919	2.08598	1.99479	1.75793	2.10699	1.74971	1.67257	1.74917	1.6288	1.80301	1.51574	1.92176	1.96059	1.86743	1.77822	1.89038	2.00825	1.39863
83.62	1.80016	2.18184	1.99687	1.66975	1.9948	1.71582	1.65744	1.68996	1.65504	1.78563	1.52675	1.79922	1.87344	1.81307	1.76179	1.8635	1.91836	1.33194
84.545	1.77353	2.11692	1.84447	1.74985	1.98863	1.75729	1.65732	1.73343	1.52363	1.87421	1.6031	1.89698	1.9099	1.84074	1.78059	1.88948	1.97851	1.40337
85.466	1.84188	2.12957	1.88684	1.70198	1.98011	1.63949	1.74808	1.57789	1.6195	1.92197	1.46268	1.94262	1.84062	1.78455	1.77308	1.96295	1.92672	1.37419
86.388	1.88294	2.03233	1.89176	1.72611	1.99025	1.7723	1.62696	1.65065	1.59328	1.97262	1.64585	1.91866	1.74711	1.81822	1.80568	1.93558	1.94908	1.36978
87.309	1.87019	2.16967	1.91922	1.72184	1.98497	1.80815	1.66031	1.63999	1.49238	1.79872	1.60139	1.92369	2.07306	1.83082	1.77649	1.83092	1.89294	1.38393
88.231	1.77431	2.03476	1.93736	1.71649	2.09252	1.73759	1.67487	1.74816	1.70034	1.76303	1.4312	1.96429	2.04527	1.8068	1.83655	1.89041	2.00801	1.4805
89.152	1.86678	2.05771	1.97768	1.72393	1.94916	1.73004	1.67869	1.62054	1.5893	1.8379	1.54142	1.87962	1.8807	1.86534	1.77158	1.88592	2.01932	1.39252
90.084	1.89256	1.93722	2.00088	1.72753	1.9956	1.72169	1.55637	1.66129	1.57702	1.77045	1.47489	1.84298	1.81094	1.82177	1.78565	1.94639	1.90295	1.42781
91.015	1.82265	2.07866	1.86984	1.68934	1.96759	1.78435	1.67299	1.63247	1.56037	1.93677	1.59269	1.86718	1.8592	1.83832	1.9044	1.97359	1.96889	1.4167
91.947	1.80968	2.05003	1.97561	1.65188	1.9266	1.69044	1.62695	1.7129	1.52474	1.99909	1.612	1.86785	2.03442	1.84973	1.79798	1.85803	1.94027	1.33966
92.878	1.91103	2.07698	1.94881	1.82766	1.97443	1.65249	1.58557	1.63225	1.54816	1.83887	1.64174	1.94945	1.97152	1.8332	1.89348	1.95551	1.91173	1.41746
93.81	1.94108	2.02038	1.90078	1.69351	1.97035	1.75477	1.66012	1.57834	1.52324	1.76208	1.64568	1.80004	2.01935	1.83135	1.84837	1.92805	1.95695	1.34787
94.731	1.91079	2.10391	1.86502	1.72264	1.94764	1.73839	1.6138	1.6548	1.49885	1.91617	1.65625	1.93142	2.01245	1.81349	1.9096	1.95085	1.89559	1.42328
95.663	1.97231	1.987	1.99223	1.82593	2.01222	1.73004	1.61434	1.58323	1.52246	1.74463	1.71802	1.82457	1.95026	1.89801	1.79035	1.95486	2.00233	1.5138
96.584	2.00892	2.07515	1.95235	1.66013	1.91435	1.76669	1.68954	1.56048	1.49127	1.91236	1.7845	2.00749	1.82371	1.87421	1.88	1.90108	1.83063	1.38789
97.516	1.94997	2.08528	1.91592	1.7532	1.96643	1.73429	1.63005	1.69325	1.54266	1.97794	1.74645	1.94161	1.93266	1.86102	1.89207	1.94082	1.99569	1.38173
98.447	1.89158	2.0436	1.84336	1.75075	1.96429	1.75806	1.74755	1.72858	1.54486	1.84588	1.77232	1.9472	1.97981	1.88719	1.86748	1.9201	1.97633	1.38316
99.369	1.90752	2.11585	1.98175	1.73183	2.03789	1.75634	1.70195	1.66159	1.58028	1.94531	1.6713	1.92747	2.02538	1.83154	1.89582	1.90213	2.05918	1.35608
100.3	1.85924	2.08387	1.96165	1.78382	2.02331	1.74541	1.6844	1.62684	1.5267	1.78623	1.79367	1.85977	2.01718	1.81137	1.96692	1.83214	1.95922	1.39407
101.232	1.87121	2.08995	1.89126	1.67559	2.0393	1.70333	1.70957	1.66861	1.56342	1.94748	1.77698	2.02484	2.05092	1.86869	1.8472	1.82138	1.92238	1.37808
102.153	1.79721	2.21428	1.92621	1.67149	1.97873	1.73079	1.74661	1.73991	1.54903	2.00856	1.81574	1.88147	1.94991	1.87706	2.05354	1.93495	1.93513	1.36675
103.084	1.83833	2.19365	1.90984	1.69272	1.98344	1.72673	1.60534	1.71537	1.61554	1.93291	1.72375	1.86258	1.96521	1.83581	1.96855	2.02902	1.90315	1.35225
104.016	1.89555	2.12141	1.84605	1.73775	2.07071	1.73118	1.79143	1.59939	1.54011	1.97934	1.82355	1.7611	1.94401	1.81876	1.85666	1.95165	1.93281	1.42581
104.947	1.89734	2.02038	1.85678	1.72	2.09518	1.70719	1.75465	1.60749	1.58135	1.85902	1.85149	1.87516	1.97026	1.9282	1.84854	1.97959	1.93506	1.35847
105.869	1.92998	2.08929	1.94157	1.78639	1.99365	1.71999	1.72559	1.5809	1.65793	1.7934	1.68454	1.95729	2.05028	1.81915	1.93867	1.95886	1.95619	1.35825
106.79	1.89026	2.09449	1.92415	1.69043	2.11236	1.73121	1.65573	1.61762	1.64101	1.7773	1.78862	1.87635	1.89986	1.80413	2.07517	1.95366	1.99015	1.40879
107.722	1.87188	2.1124	1.95262	1.72374	2.11013	1.73203	1.70156	1.61819	1.55573	1.76858	1.85793	1.83646	1.99065	1.88493	1.88603	1.9339	1.97388	1.35328
108.643	1.86283	2.02354	1.847	1.72037	2.06919	1.78581	1.78191	1.6872	1.59497	1.90152	1.83796	1.75275	2.04534	1.82006	1.94753	1.90355	1.9048	1.31218
109.575	1.93467	2.03646	1.78637	1.73792	2.00224	1.78506	1.70522	1.62147	1.6192	1.91931	1.73501	1.84512	1.96931	1.84563	1.86641	1.89283	1.96041	1.31595
110.496	1.96558	2.03531	1.93062	1.73917	2.06226	1.71756	1.7378	1.66904	1.62724	1.75016	1.73615	1.74679	2.01676	1.87611	1.94647	1.86973	1.92324	1.41989
111.428	1.84916	2.04238	1.9028	1.73318	2.15699	1.77478	1.64	1.71877	1.66928	1.87355	1.78274	1.89745	2.06402	1.89528	2.01065	1.91633	1.9206	1.42975
112.349	1.91005	2.02289	1.9876	1.70788	2.02799	1.69685	1.70941	1.61992	1.56152	1.90168	1.73193	1.86157	2.13068	1.76429	1.93368	1.86734	1.94194	1.37912
113.281	1.83696	2.10429	1.95988	1.75297	2.12615	1.73786	1.6301	1.68189	1.66381	1.92045	1.72914	1.88573	1.97414	1.80479	1.98745	1.84925	1.85773	1.37847
114.212	1.80887	2.09669	1.93427	1.74745	1.99344	1.75295	1.81106	1.67194	1.71322	1.87273	1.7451	1.86925	1.93475	1.77589	1.9508	1.80281	1.91543	1.3595
115.144	1.91836	2.19825	1.9652	1.78777	2.13298	1.72538	1.73541	1.5738	1.63789	1.98886	1.72755	1.72772	2.04853	1.77282	1.93729	1.91	1.82583	1.36304
116.075	1.7687	2.12977	1.92881	1.78483	2.02456	1.74164	1.81348	1.76828	1.73445	1.88509	1.62796	1.99885	1.9251	1.85207	1.94713	1.82025	1.83859	1.36165
117.076	1.91481	2.06735	1.89138	1.62465	2.048	1.70105	1.78338	1.48963	1.69346	1.89429	1.81101	1.74597	1.9337	1.81453	1.92741	1.917	1.95816	1.40583
118.008	1.80032	2.06723	1.92996	1.66731	2.01397	1.73976	1.71734	1.64224	1.68766	2.01297	1.82759	1.9073	1.9509	1.80218	1.93211	1.89176	1.89199	1.45793
118.94	1.7709	2.02195	1.83874	1.73383	2.198	1.72071	1.74616	1.76371	1.7706	1.88031	1.6417	1.80402	2.11148	1.85413	2.01795	1.89962	1.89053	1.40896
119.861	1.77945	2.01314	1.9349	1.71123	2.12989	1.73415	1.65974	1.7517	1.78548	1.9331	1.62902	1.7559	1.94602	1.82559	1.93415	1.96674	1.88808	1.3344
120.783	1.85731	2.09506	1.83967	1.71608	2.05341	1.66016	1.80823	1.66172	1.74252	1.97691	1.67184	1.82206	1.84159	1.77396	2.01745	1.91779	1.80577	1.38351
121.714	1.9031	1.89396	1.97933	1.70466	2.07492	1.63415	1.65969	1.64861	1.82718	1.8516	1.57795	1.79085	2.08921	1.82411	1.90671	1.9136	1.94706	1.32553
122.646	1.8057	1.97447	1.96809	1.74456	2.01532	1.76108	1.68406	1.66573	1.8039	1.83381	1.6224	1.87924	1.88876	1.79969	1.99354	1.87131	1.85338	1.29393
123.567	1.75274	2.09211	1.87291	1.65281	2.08251	1.71405	1.6628	1.71589	1.74541	1.81782	1.59271	1.96897	2.02775	1.79357	1.95184	1.90621	1.92156	1.29137
124.499	1.83506	2.08768	1.9346	1.75189	2.02407	1.76242	1.69944	1.6479	1.69926	1.9026	1.71299	1.96979	1.90084	1.77913	1.92632	1.88587	1.80284	1.31637
125.42	1.87128	2.06424	1.90914	1.74856	2.05141	1.73237	1.65792	1.60701	1.81511	1.92637	1.56275	1.95168	2.01554	1.83945	1.95614	1.89601	1.80512	1.31245
126.352	1.86165	2.0987	1.92645	1.75818	2.03566	1.82097	1.82241	1.56795	1.68636	1.86503	1.70283	1.75941	2.03234	1.81889	1.91255	1.90518	1.8352	1.36265
127.273	1.90758	2.01041	1.90434	1.74304	2.06435	1.72509	1.70308	1.55431	1.64945	1.80638	1.73699	1.79248	2.0633	1.77114	1.88674	1.88548	1.72963	1.3824
128.205	1.78138	2.01116	1.95072	1.7873	2.06427	1.73309	1.72436	1.74353	1.80461	2.01437	1.58449	1.78273	1.90497	1.73465	1.9534	1.93618	1.87906	1.35381
129.136	1.82608	2.02088	1.87237	1.61016	2.0416	1.76508	1.84258	1.53888	1.69293	1.85353	1.69408	1.96743	1.9073	1.74656	1.894	1.8262	1.89107	1.37085
130.068	1.80468	2.00734	1.89951	1.74764	2.07472	1.71684	1.63164	1.61595	1.74011	1.83656	1.65192	1.65839	1.96868	1.74834	1.85103	1.86657	1.90794	1.30115
130.989	1.82242	1.94515	1.92703	1.68281	2.02021	1.72977	1.69881	1.60509	1.65699	1.89019	1.6963	1.83418	1.97248	1.80457	1.87313	1.88156	1.90078	1.4112
131.91	1.8382	1.97508	1.92352	1.63696	2.10175	1.71386	1.74856	1.65511	1.71321	1.88905	1.60476	1.82749	1.83133	1.76941	1.90404	1.921	1.95937	1.38451
132.878	1.83167	2.07982	1.92506	1.70181	1.92908	1.7391	1.74069	1.59537	1.79538	1.8913	1.69301	1.85028	1.88437	1.74496	1.95462	1.84192	1.88026	1.38661
133.804	1.80481	1.87001	1.87257	1.71687	2.03113	1.69534	1.68093	1.64594	1.6867	1.83545	1.67047	1.72555	1.90055	1.80087	1.95547	1.88847	1.93485	1.40497
134.725	1.77842	1.94595	1.97656	1.6882	2.05673	1.66713	1.72183	1.71133	1.68361	1.92819	1.70221	1.91804	1.89368	1.7495	2.00446	1.97085	1.92694	1.37095
135.656	1.80076	1.9515	1.87793	1.62339	1.96421	1.69039	1.69921	1.59591	1.74557	1.79286	1.73925	1.70012	1.87769	1.75864	1.92242	1.98086	1.78661	1.31579
136.588	1.71054	2.0338	1.91257	1.73805	2.03455	1.69462	1.73273	1.71305	1.62999	1.92193	1.69475	1.80013	1.87535	1.80115	1.83964	1.90278	1.87058	1.44615
137.519	1.80615	1.94898	2.00454	1.70752	2.04825	1.67308	1.76999	1.66281	1.70318	1.94282	1.71229	1.77474	1.98844	1.77486	1.96231	1.97225	1.86592	1.34165
138.451	1.79413	1.98422	1.94947	1.68376	1.99061	1.71041	1.71398	1.63444	1.67863	1.87789	1.73507	1.88854	2.05634	1.77601	1.89977	1.91083	1.80601	1.38736
139.372	1.60728	2.03605	1.85381	1.69886	2.05084	1.68111	1.722	1.82539	1.74048	1.846	1.65563	1.81839	1.80411	1.7793	1.93106	1.90886	1.79676	1.38666
140.366	1.70496	1.91623	1.89867	1.66952	2.05866	1.67263	1.61647	1.66718	1.73935	1.85331	1.70574	1.88779	1.97608	1.76096	1.87049	1.95161	1.86766	1.40229
141.295	1.79593	1.95752	1.91912	1.69839	2.02703	1.74489	1.75908	1.59356	1.79621	1.87637	1.55461	1.82643	1.87655	1.85391	2.02481	1.9063	1.8171	1.36238
142.217	1.84595	2.00721	1.84741	1.69534	2.03311	1.70607	1.83029	1.50956	1.71688	1.9534	1.62022	1.8047	1.7257	1.81527	1.90183	1.90687	1.83601	1.38306
143.148	1.71565	1.95767	1.85618	1.7208	1.93228	1.7207	1.70709	1.64875	1.72484	2.06467	1.63314	1.91909	1.89833	1.82456	1.91031	1.9738	1.9225	1.34397
144.08	1.78514	1.95755	1.87406	1.63564	2.00153	1.66804	1.69417	1.59539	1.79319	1.83631	1.61349	1.94634	1.84215	1.81758	1.93059	1.91273	1.80532	1.3785
145.011	1.80104	1.8967	1.73992	1.64442	2.09743	1.70312	1.70868	1.57512	1.83954	1.81443	1.55884	1.86093	1.83181	1.8007	1.89692	1.91247	1.78743	1.39774
145.943	1.79032	1.90803	1.80502	1.69277	2.01148	1.69413	1.67536	1.58027	1.74019	1.7312	1.70734	1.85547	1.80696	1.8252	1.97133	1.9469	1.82049	1.38136
146.889	1.80638	1.85213	1.72729	1.72835	2.03947	1.6986	1.71195	1.63571	1.82789	1.8105	1.54212	1.78202	1.7169	1.75758	1.93387	1.89681	1.85127	1.40013
147.816	1.7389	1.88702	1.80153	1.66729	1.98165	1.75847	1.70169	1.69386	1.82515	1.84453	1.57386	1.78173	1.80803	1.79045	1.91254	2.00871	1.88719	1.38469
148.737	1.82028	1.89866	1.79827	1.71511	1.99954	1.66001	1.65924	1.5194	1.73705	1.84063	1.64802	1.836	1.83018	1.74801	1.95447	1.91302	1.88512	1.38171
149.669	1.71401	1.89016	1.85957	1.65962	1.976	1.73966	1.54867	1.6197	1.68412	1.74022	1.71673	1.74014	1.88921	1.68603	1.86678	1.81488	1.82268	1.4124
150.59	1.74245	1.88525	1.80761	1.69079	2.00237	1.71896	1.58978	1.65908	1.80046	1.87749	1.60846	2.0483	1.90247	1.77023	1.92887	1.8936	1.91393	1.35181
151.512	1.79205	1.97298	1.77581	1.6638	1.9177	1.71556	1.73949	1.62083	1.81867	1.79898	1.58763	1.74905	2.00352	1.7709	1.89715	1.94816	1.84429	1.32499
152.433	1.77522	1.96796	1.77673	1.76971	1.90046	1.75543	1.57922	1.59889	1.7935	1.8153	1.58613	1.97547	1.73755	1.69299	1.91535	1.91218	1.89927	1.37432
153.365	1.80839	1.83899	1.74708	1.77092	1.95553	1.73336	1.57579	1.63311	1.83224	1.92869	1.59384	1.85825	1.81407	1.80202	1.82994	1.90952	1.87329	1.40485
154.296	1.69668	1.85062	1.77052	1.62685	1.96723	1.63387	1.55657	1.64518	1.70738	1.67401	1.70252	1.9567	1.71354	1.79951	1.87268	1.90254	1.7724	1.35282
155.228	1.68224	1.92986	1.82591	1.69369	1.85487	1.69795	1.5293	1.63958	1.85145	1.91251	1.60834	1.83973	1.85993	1.72267	1.86475	1.92658	1.77011	1.34598
156.159	1.773	1.93819	1.69913	1.72592	1.88678	1.73514	1.59039	1.48394	1.74415	1.64553	1.70203	1.76023	1.79442	1.74927	1.91641	1.84451	1.87921	1.34842
157.081	1.7379	1.89229	1.79656	1.6904	1.8233	1.71783	1.56034	1.6405	1.80608	1.7899	1.50072	1.80918	1.82448	1.74688	1.91276	1.881	1.83517	1.35753
158.012	1.72025	1.9719	1.79159	1.71793	1.81939	1.78765	1.68223	1.61458	1.73725	1.85858	1.59768	1.80666	1.79658	1.77285	1.81729	1.89022	1.80645	1.34138
158.934	1.6342	1.86139	1.75533	1.70055	1.87644	1.70848	1.55363	1.71446	1.91122	1.94948	1.51543	1.78784	1.88098	1.73148	1.89524	1.94834	1.91426	1.38379
159.865	1.70163	1.83861	1.81123	1.70073	1.83936	1.72473	1.61338	1.5637	1.83933	1.87147	1.5513	1.91011	1.78228	1.74674	1.89645	1.92979	1.8016	1.34193
160.787	1.69681	1.74703	1.69163	1.64649	1.92424	1.77435	1.54029	1.55135	1.85647	1.72488	1.54197	1.88044	1.71871	1.75046	1.85624	1.9699	1.76275	1.26764
161.708	1.75811	1.90218	1.81903	1.72097	1.85331	1.6955	1.67911	1.61472	1.90651	1.84338	1.49445	1.78136	1.83365	1.75545	1.81104	1.81585	1.74906	1.32843
162.63	1.77013	1.85138	1.86334	1.6806	1.88187	1.72383	1.52707	1.49492	1.71741	1.71766	1.68982	1.77886	1.80225	1.82015	1.90147	1.84077	1.7457	1.3653
163.551	1.81043	1.86837	1.75091	1.67797	1.78975	1.64184	1.60267	1.57757	1.82132	1.7589	1.51395	1.81255	1.91325	1.82696	1.91071	1.87198	1.77306	1.2955
164.483	1.80352	1.77098	1.70255	1.61545	1.88267	1.7169	1.65393	1.45723	1.72324	1.77136	1.69115	1.7454	1.88123	1.80033	1.87851	1.90035	1.77914	1.40073
165.414	1.77743	1.75141	1.76527	1.73309	1.83288	1.65804	1.63335	1.50869	1.77587	1.7101	1.6387	1.76855	1.87889	1.78938	1.77197	1.89467	1.72857	1.36533
166.345	1.67932	1.89318	1.79008	1.71728	1.91087	1.71019	1.60943	1.64468	1.67777	1.87183	1.74331	1.785	1.83701	1.80724	1.77593	1.9637	1.8635	1.31064
167.277	1.85393	1.75783	1.78583	1.65906	1.90563	1.65473	1.61117	1.5054	1.79426	1.82903	1.61736	1.85939	1.86888	1.7752	1.80723	1.85996	1.83138	1.38351
168.208	1.75843	1.90328	1.77332	1.64824	1.8682	1.71931	1.62946	1.55309	1.78582	1.75518	1.66512	1.83334	1.8458	1.80957	1.86704	1.88086	1.78774	1.40854
169.13	1.79112	1.74304	1.77207	1.62762	1.81595	1.69472	1.59347	1.52667	1.73492	1.93948	1.54567	1.75781	1.78175	1.84883	1.76068	1.89858	1.78538	1.40105
170.061	1.80923	1.78224	1.6397	1.63077	1.82161	1.64826	1.51941	1.52944	1.81174	1.83832	1.60639	1.8479	1.90954	1.75426	1.78115	1.87347	1.79196	1.25009
170.993	1.76212	1.84124	1.7118	1.59872	1.8055	1.64401	1.6231	1.65015	1.7525	1.90148	1.59866	1.84165	1.81999	1.79293	1.80935	1.8841	1.84407	1.41541
171.914	1.80728	1.85468	1.67548	1.67302	1.84893	1.71703	1.68094	1.50042	1.83778	1.85023	1.48726	1.94236	1.88298	1.81708	1.82534	1.83866	1.8029	1.35589
172.836	1.79767	1.81775	1.69921	1.71301	1.8017	1.64887	1.68177	1.50351	1.66755	1.85572	1.69794	1.81184	1.85814	1.8094	1.76048	1.88074	1.76618	1.39269
173.757	1.7928	1.8186	1.76383	1.6385	1.84464	1.72659	1.63177	1.5777	1.79782	1.91883	1.5906	1.74612	1.87645	1.74934	1.76519	1.83916	1.85885	1.44368
174.689	1.72803	1.84061	1.73982	1.68683	1.97199	1.73248	1.58413	1.58028	1.85136	1.92654	1.52171	1.85835	1.64198	1.7807	1.7673	1.84432	1.81163	1.37186
175.61	1.66945	1.94128	1.71895	1.60575	1.87389	1.71422	1.57988	1.62612	1.74561	1.77444	1.54899	1.87156	1.73242	1.77695	1.83695	1.85652	1.75808	1.35088
176.542	1.71055	1.80166	1.73825	1.63415	1.84976	1.62953	1.56059	1.57392	1.80153	1.69066	1.60654	1.87959	1.89861	1.80203	1.80439	1.79538	1.81415	1.33584
177.463	1.71737	1.79598	1.74078	1.63555	1.79527	1.63667	1.61244	1.65879	1.83718	1.76741	1.54976	1.86299	1.94786	1.7515	1.72695	1.80404	1.80735	1.33642
178.395	1.6506	1.88465	1.75219	1.66021	1.81801	1.67718	1.52809	1.68632	1.74742	1.80908	1.60408	1.98848	1.81691	1.85531	1.81238	1.84202	1.7997	1.32997
179.326	1.72893	1.81871	1.88956	1.64203	1.7747	1.66622	1.58984	1.57805	1.83042	1.73553	1.54755	1.92119	1.83742	1.76392	1.72303	1.9263	1.89396	1.30045
180.248	1.64883	1.80879	1.74743	1.63212	1.82466	1.67139	1.63408	1.65594	1.84678	1.71311	1.50894	1.77914	1.85579	1.73091	1.87838	1.85159	1.77527	1.41027
181.179	1.66793	1.79249	1.73828	1.67311	1.76965	1.65107	1.53323	1.70375	1.74293	1.73052	1.62186	1.81212	1.92652	1.76246	1.7919	1.91544	1.81845	1.37536
182.101	1.60812	1.90094	1.76778	1.68149	1.85414	1.66338	1.64838	1.65071	1.78802	1.73527	1.5794	1.98876	1.73359	1.77842	1.7263	1.91894	1.84714	1.34745
183.022	1.66479	1.85602	1.805	1.67858	1.90478	1.72684	1.60928	1.59582	1.68789	1.7886	1.69607	1.82028	1.80271	1.77228	1.73775	1.79557	1.83829	1.41585
183.954	1.69345	1.817	1.7191	1.69917	1.80406	1.72195	1.55604	1.62697	1.802	1.76902	1.51382	1.77731	1.76682	1.81977	1.74043	1.88074	1.86521	1.40002
184.885	1.66931	1.81962	1.83916	1.62704	1.86085	1.68742	1.56491	1.71424	1.84595	1.83114	1.48764	1.97107	1.84253	1.78491	1.71136	1.86491	1.81808	1.33163
185.807	1.7115	1.89621	1.80726	1.64532	1.83617	1.70812	1.67409	1.59967	1.78227	1.83121	1.58195	1.79453	1.78278	1.78855	1.71064	1.85848	1.83667	1.39731
186.738	1.69878	1.76763	1.80531	1.6285	1.75441	1.71011	1.58872	1.56363	1.80143	1.79591	1.59787	1.89144	1.81254	1.8321	1.68914	1.85893	1.87411	1.36838
187.66	1.59619	1.76894	1.74942	1.63791	1.77526	1.70995	1.52669	1.65746	1.69243	1.76143	1.6392	1.79303	1.81418	1.77524	1.7197	1.7944	1.84791	1.42748
188.581	1.62662	1.83644	1.7734	1.56608	1.81686	1.75446	1.57503	1.6446	1.80918	1.82843	1.57942	1.9745	1.82054	1.83738	1.75084	1.75972	1.77841	1.36463
189.512	1.63766	1.90989	1.87523	1.6254	1.78916	1.68194	1.60395	1.66326	1.70589	1.96787	1.61901	1.83088	1.79191	1.80752	1.70199	1.74491	1.76707	1.30667
190.434	1.6709	1.82407	1.65145	1.69494	1.79141	1.58939	1.47992	1.56639	1.74859	1.68551	1.60962	1.86976	1.75561	1.77506	1.84197	1.82835	1.82559	1.35716
191.355	1.70523	1.76789	1.67949	1.67069	1.82392	1.68183	1.61754	1.65225	1.68062	1.89372	1.64718	1.89779	1.75645	1.81471	1.70743	1.809	1.79414	1.33494
192.277	1.7149	1.76143	1.7237	1.62933	1.81148	1.65832	1.63296	1.53942	1.62883	1.82713	1.80867	1.79939	1.66911	1.77328	1.70514	1.77197	1.96097	1.40298
193.208	1.63669	1.78179	1.90003	1.74599	1.78622	1.73403	1.59825	1.59918	1.69502	1.74916	1.73785	1.97918	1.78393	1.74699	1.73967	1.79988	1.80358	1.34011
194.14	1.65807	1.81513	1.8143	1.57558	1.76502	1.77969	1.53154	1.66545	1.80997	1.9659	1.49965	1.84581	1.77713	1.83829	1.71662	1.77473	1.96576	1.42211
195.061	1.77432	1.74171	1.86143	1.59001	1.79926	1.69891	1.6194	1.52853	1.64427	1.68675	1.71398	1.76988	1.74824	1.7644	1.67347	1.83572	1.77873	1.32694
195.983	1.64299	1.87938	1.83796	1.63874	1.81555	1.69809	1.64667	1.67178	1.63613	1.6884	1.75558	1.79037	1.7988	1.85301	1.80605	1.79838	1.94817	1.3701
196.914	1.8066	1.75606	1.81952	1.70459	1.80781	1.72274	1.61794	1.5321	1.5989	1.72657	1.76023	1.9334	1.75089	1.78458	1.70606	1.71708	1.82335	1.38858
197.836	1.78026	1.74229	1.79528	1.6483	1.85166	1.78602	1.53683	1.57343	1.53545	1.82656	1.86688	1.90036	1.92125	1.72903	1.69473	1.82473	1.94728	1.31218
198.767	1.77232	1.84097	1.72537	1.63017	1.86257	1.68411	1.55611	1.50565	1.65254	1.84834	1.71222	1.85336	1.81807	1.8136	1.80134	1.78757	1.80792	1.37226
199.699	1.65019	1.80379	1.79048	1.59474	1.78772	1.70172	1.50187	1.65724	1.60611	1.68866	1.76292	1.77175	1.69759	1.76781	1.70498	1.69414	1.89126	1.35208
200.62	1.76967	1.83081	1.76452	1.6855	1.7937	1.64466	1.58373	1.53006	1.63112	1.78055	1.67955	1.97606	1.78079	1.84221	1.64887	1.68808	1.85362	1.41876
201.542	1.64701	1.84131	1.8916	1.67918	1.81036	1.62075	1.62296	1.71541	1.64528	1.84334	1.74059	1.86688	1.76923	1.75371	1.71417	1.76318	1.93537	1.41089
202.463	1.74046	1.86596	1.67275	1.68271	1.74789	1.6999	1.56688	1.62244	1.64258	1.78019	1.70245	1.81574	1.80222	1.76073	1.71233	1.78918	1.86151	1.34174
203.385	1.79818	1.77333	1.85598	1.62105	1.77844	1.61406	1.5242	1.58105	1.64226	1.76801	1.70011	1.81778	1.82635	1.69649	1.64315	1.68776	1.87786	1.43758
204.316	1.60472	1.82264	1.66858	1.61292	1.81462	1.69185	1.5158	1.63526	1.64979	1.74767	1.62905	1.88888	1.73768	1.75005	1.81254	1.68284	1.83435	1.36694
205.248	1.63673	1.80094	1.79943	1.654	1.79548	1.66224	1.63401	1.67135	1.66433	1.76999	1.73251	1.85954	1.84206	1.75159	1.63809	1.7727	1.8864	1.33402
206.179	1.67091	1.88468	1.65887	1.68144	1.77386	1.72004	1.509	1.68831	1.68008	1.69146	1.70051	1.82395	1.79054	1.78498	1.83719	1.78618	1.8699	1.34649
207.153	1.71099	1.88314	1.71821	1.64877	1.72883	1.68234	1.56429	1.64227	1.73202	1.69648	1.59455	1.83689	1.72436	1.76717	1.67577	1.77203	1.86526	1.30336
208.072	1.66145	1.89462	1.73434	1.55184	1.75553	1.69197	1.54427	1.63245	1.63533	1.76279	1.67699	1.77199	1.80308	1.75591	1.72488	1.83632	1.79697	1.44226
209.007	1.7249	1.74693	1.68269	1.63558	1.70679	1.72716	1.46753	1.62636	1.614	1.75302	1.67796	1.62381	1.87018	1.81521	1.72963	1.73574	1.85547	1.3456
209.935	1.72803	1.82312	1.72624	1.59025	1.72159	1.65294	1.54344	1.66208	1.66422	1.7611	1.63034	1.76512	1.86861	1.73121	1.71622	1.82247	1.88173	1.37773
210.857	1.64423	1.88196	1.74982	1.61265	1.72332	1.77778	1.536	1.71658	1.65416	1.66017	1.60791	1.84337	1.83909	1.73287	1.72513	1.76223	1.80672	1.32679
211.788	1.59959	1.87406	1.83438	1.65917	1.68193	1.67846	1.45744	1.76498	1.62122	1.80473	1.71738	1.83279	1.71436	1.78116	1.67321	1.82483	1.90308	1.36302
212.72	1.81434	1.80714	1.79052	1.65047	1.7636	1.71681	1.54744	1.55156	1.6459	1.83451	1.73185	1.78803	1.89465	1.76137	1.64444	1.74364	1.9165	1.32079
213.641	1.73847	1.87063	1.77381	1.65372	1.75824	1.68723	1.62105	1.5715	1.60884	1.83702	1.6948	1.94079	1.84572	1.70922	1.61783	1.71762	1.81774	1.40572
214.562	1.72461	1.91703	1.7416	1.63908	1.64955	1.7508	1.47969	1.62794	1.70959	1.68782	1.64182	1.93623	1.76771	1.72733	1.71587	1.72648	1.86534	1.35002
215.484	1.75051	1.88269	1.836	1.58946	1.70161	1.6407	1.50457	1.63042	1.64493	1.75549	1.624	1.76334	1.70721	1.77657	1.64081	1.83985	1.78009	1.2509
216.425	1.69832	1.88203	1.70976	1.52532	1.71041	1.74834	1.58576	1.71587	1.70889	1.84182	1.59162	1.78069	1.83168	1.72889	1.60123	1.65993	1.82308	1.29604
217.357	1.64136	1.87415	1.72263	1.66538	1.70293	1.65785	1.47581	1.64808	1.65242	1.62611	1.64676	1.87796	1.70863	1.7679	1.59027	1.73973	1.87813	1.36199
218.278	1.6116	1.81923	1.63023	1.63727	1.70335	1.5901	1.47265	1.78346	1.63246	1.79881	1.69224	1.84706	1.6864	1.66833	1.77648	1.68551	1.81727	1.3394
219.2	1.55533	1.8722	1.70308	1.58312	1.7379	1.67345	1.6054	1.79818	1.60516	1.76014	1.70244	1.87458	1.73436	1.71314	1.64797	1.71077	1.96414	1.40616
220.131	1.60829	1.90401	1.637	1.65055	1.68304	1.65381	1.5463	1.74504	1.64388	1.74247	1.65183	1.82206	1.64679	1.71348	1.70076	1.76012	1.9062	1.30743
221.063	1.62808	1.9463	1.72387	1.61888	1.64686	1.65427	1.59934	1.69126	1.61528	1.78596	1.72393	1.81125	1.79782	1.71503	1.64316	1.80733	1.88755	1.32611
221.984	1.6108	1.80231	1.75013	1.56519	1.73945	1.67534	1.44247	1.72796	1.67766	1.77346	1.66757	1.80742	1.82541	1.70458	1.58282	1.75281	1.96519	1.34316
222.906	1.61193	1.91714	1.73354	1.63271	1.74759	1.64032	1.63304	1.74727	1.65892	1.83307	1.68352	1.80032	1.80745	1.68464	1.68554	1.84622	1.799	1.41818
223.837	1.56017	1.86208	1.70822	1.53633	1.69972	1.68066	1.48188	1.83289	1.57901	1.7987	1.79259	1.84013	1.67185	1.72492	1.6696	1.73599	1.88139	1.34019
224.769	1.67402	1.87098	1.66578	1.69698	1.68944	1.59692	1.57116	1.67062	1.65959	1.69354	1.63112	1.84724	1.70019	1.71976	1.68905	1.81904	1.87013	1.32555
225.7	1.58949	1.8353	1.64921	1.53696	1.73697	1.7156	1.49732	1.83839	1.61872	1.72559	1.69136	1.88257	1.78405	1.67153	1.7157	1.82131	1.89943	1.3564
226.638	1.67221	1.85532	1.75636	1.62616	1.66511	1.70082	1.61762	1.73992	1.54759	1.7224	1.75288	1.80624	1.77571	1.70945	1.7204	1.70178	1.93109	1.3311
227.573	1.6265	1.87787	1.7102	1.57959	1.71749	1.71978	1.61904	1.74725	1.5654	1.73273	1.74242	1.76343	1.76169	1.6966	1.73361	1.6838	1.87336	1.39526
228.495	1.64565	1.90464	1.69684	1.5677	1.62199	1.70503	1.52584	1.74196	1.5612	1.80107	1.6691	1.89986	1.82264	1.69209	1.62293	1.85996	1.84797	1.31029
229.426	1.53411	1.86519	1.68304	1.50223	1.67992	1.71023	1.50069	1.84286	1.6029	1.80633	1.68741	1.80497	1.80452	1.70593	1.62262	1.76591	1.84656	1.31054
230.358	1.61945	1.9486	1.76804	1.58266	1.77493	1.73365	1.50967	1.79233	1.6986	1.77566	1.66022	1.72423	1.72676	1.68365	1.71941	1.7577	1.90982	1.33683
231.279	1.66343	1.9429	1.64697	1.57785	1.66464	1.6657	1.53328	1.7592	1.63311	1.70583	1.7023	1.88141	1.8562	1.71248	1.66054	1.76941	1.8654	1.34891
232.201	1.56698	1.8956	1.75871	1.58247	1.64123	1.72054	1.49696	1.80153	1.64517	1.73822	1.6477	1.77501	1.76806	1.64093	1.60796	1.70586	1.85869	1.32971
233.122	1.65687	1.913	1.76676	1.59278	1.66228	1.65966	1.60473	1.73663	1.55348	1.74351	1.87469	1.77131	1.811	1.67106	1.67868	1.75736	1.82215	1.37762
234.044	1.63058	1.88108	1.70649	1.56062	1.65438	1.68793	1.55762	1.72745	1.49825	1.84313	1.75276	1.8196	1.70995	1.72123	1.74496	1.75592	1.87514	1.33473
234.975	1.65848	1.93677	1.68104	1.63465	1.69162	1.61083	1.55598	1.67401	1.59582	1.85118	1.65764	1.73553	1.7319	1.71615	1.67521	1.7471	1.90433	1.31739
235.897	1.61023	1.9543	1.64759	1.54089	1.71079	1.72546	1.58291	1.72056	1.61051	1.70636	1.69325	1.78048	1.73713	1.75587	1.66077	1.74629	1.84172	1.34557
236.828	1.53939	1.88036	1.64916	1.54497	1.66404	1.69585	1.51951	1.87699	1.58145	1.69445	1.79551	1.86815	1.68234	1.74039	1.65461	1.70969	1.83331	1.37436
237.76	1.60062	1.92056	1.74361	1.56759	1.68718	1.82884	1.4568	1.74245	1.56263	1.72648	1.75691	1.85046	1.82608	1.65391	1.54578	1.75517	1.83245	1.41635
238.691	1.55656	1.87853	1.69876	1.57573	1.72635	1.63615	1.55876	1.88116	1.66433	1.71755	1.62964	1.75015	1.7782	1.74547	1.69731	1.86108	1.85816	1.3517
239.612	1.54193	1.85118	1.64272	1.55769	1.63601	1.74694	1.51384	1.82071	1.58339	1.75751	1.67591	1.93252	1.87669	1.71927	1.63498	1.78485	1.81576	1.34803
240.544	1.5943	1.84653	1.71101	1.59861	1.608	1.67621	1.44602	1.81446	1.64299	1.64849	1.70701	1.9308	1.81158	1.71304	1.63819	1.71095	1.817	1.37017
241.465	1.56703	1.92318	1.7598	1.54169	1.66166	1.75873	1.47165	1.81222	1.68247	1.71311	1.66053	1.77604	1.71922	1.68897	1.71811	1.70231	1.80059	1.44177
242.387	1.59257	1.85884	1.67076	1.57451	1.64762	1.67912	1.44114	1.83122	1.55104	1.69946	1.80835	1.77487	1.83314	1.67449	1.61522	1.73773	1.88502	1.39847
243.308	1.58394	1.9505	1.82827	1.60466	1.60173	1.65763	1.59005	1.79457	1.66035	1.81508	1.62437	1.89745	1.81502	1.70636	1.6074	1.87079	1.93293	1.39095
244.23	1.59789	1.86841	1.70441	1.67439	1.70243	1.72588	1.53184	1.73566	1.61556	1.80381	1.66103	1.73118	1.74513	1.67018	1.63315	1.68691	1.98453	1.38337
245.151	1.60311	1.929	1.71246	1.63147	1.62274	1.63464	1.46176	1.75277	1.62724	1.72178	1.69134	1.68239	1.68043	1.64725	1.70123	1.71585	1.78208	1.34889
246.073	1.62501	1.89172	1.73642	1.56189	1.71865	1.70244	1.48215	1.75525	1.55531	1.88289	1.80175	1.70938	1.84995	1.65834	1.65697	1.79239	1.90548	1.39737
247.004	1.69417	1.94487	1.68643	1.5419	1.63258	1.67893	1.45273	1.74181	1.55031	1.80393	1.77196	1.91129	1.78348	1.69595	1.6085	1.73063	1.87108	1.3026
247.936	1.53331	1.89442	1.71671	1.63415	1.64966	1.746	1.54714	1.96421	1.56467	1.94636	1.64986	1.87169	1.81618	1.70809	1.66059	1.68359	1.92418	1.36994
248.867	1.59916	1.84816	1.74957	1.56158	1.59878	1.71251	1.44352	1.73826	1.49302	1.85949	1.82862	1.86243	1.76953	1.68937	1.62779	1.71462	1.92815	1.40472
249.789	1.61867	1.8731	1.71401	1.59181	1.59653	1.72433	1.45551	1.7535	1.57088	1.69307	1.68468	1.78496	1.98834	1.6811	1.62614	1.75955	1.89783	1.37513
250.71	1.5746	1.90265	1.69075	1.52853	1.6346	1.70153	1.43788	1.79621	1.46618	1.93256	1.83739	1.86243	1.79618	1.67111	1.63541	1.7531	1.7776	1.33206
251.632	1.5798	1.97175	1.65367	1.57064	1.565	1.6577	1.56246	1.77744	1.51307	1.87767	1.82966	1.77432	1.74914	1.65449	1.68195	1.66054	1.8451	1.36327
252.563	1.55937	2.00452	1.68702	1.60181	1.60976	1.70499	1.47643	1.72903	1.5495	1.77027	1.77479	1.78076	1.73853	1.65644	1.58469	1.73417	1.87017	1.35741
253.495	1.54812	1.8525	1.71388	1.57609	1.56408	1.69138	1.47389	1.75692	1.57129	1.77317	1.75271	1.75093	1.76874	1.72405	1.58857	1.70647	1.80085	1.35968
254.426	1.61945	1.88036			1.77432	1.74171	1.86143	1.59001	1.79926	1.69891	1.6194	1.52853	1.64427	1.68675	1.71398	1.76988	1.74824	1.7644
255.358	1.66343	1.92056			1.64299	1.87938	1.83796	1.63874	1.81555	1.69809	1.64667	1.67178	1.63613	1.6884	1.75558	1.79037	1.7988	1.85301
256.279	1.56698	1.87853			1.8066	1.75606	1.81952	1.70459	1.80781	1.72274	1.61794	1.5321	1.5989	1.72657	1.76023	1.9334	1.75089	1.78458
257.211	1.65687	1.85118			1.78026	1.74229	1.79528	1.6483	1.85166	1.78602	1.53683	1.57343	1.53545	1.82656	1.86688	1.90036	1.92125	1.72903
258.142	1.63058	1.84653			1.77232	1.84097	1.72537	1.63017	1.86257	1.68411	1.55611	1.50565	1.65254	1.84834	1.71222	1.85336	1.81807	1.8136
259.064	1.65848	1.92318			1.65019	1.80379	1.79048	1.59474	1.78772	1.70172	1.50187	1.65724	1.60611	1.68866	1.76292	1.77175	1.69759	1.76781
259.985	1.61023	1.85884			1.76967	1.83081	1.76452	1.6855	1.7937	1.64466	1.58373	1.53006	1.63112	1.78055	1.67955	1.97606	1.78079	1.84221
260.917	1.53939	1.9505			1.64701	1.84131	1.8916	1.67918	1.81036	1.62075	1.62296	1.71541	1.64528	1.84334	1.74059	1.86688	1.76923	1.75371
261.838	1.60062	1.86841			1.74046	1.86596	1.67275	1.68271	1.74789	1.6999	1.56688	1.62244	1.64258	1.78019	1.70245	1.81574	1.80222	1.76073
262.759	1.55656	1.929			1.79818	1.77333	1.85598	1.62105	1.77844	1.61406	1.5242	1.58105	1.64226	1.76801	1.70011	1.81778	1.82635	1.69649
263.691	1.54193	1.89172			1.60472	1.82264	1.66858	1.61292	1.81462	1.69185	1.5158	1.63526	1.64979	1.74767	1.62905	1.88888	1.73768	1.75005
264.622	1.5943	1.94487			1.63673	1.80094	1.79943	1.654	1.79548	1.66224	1.63401	1.67135	1.66433	1.76999	1.73251	1.85954	1.84206	1.75159
265.554	1.56703	1.89442			1.67091	1.88468	1.65887	1.68144	1.77386	1.72004	1.509	1.68831	1.68008	1.69146	1.70051	1.82395	1.79054	1.78498
266.475	1.61945	1.84816			1.71099	1.88314	1.71821	1.64877	1.72883	1.68234	1.56429	1.64227	1.73202	1.69648	1.59455	1.83689	1.72436	1.76717
267.407	1.66343	1.88036			1.66145	1.89462	1.73434	1.55184	1.75553	1.69197	1.54427	1.63245	1.63533	1.76279	1.67699	1.77199	1.80308	1.75591
268.338	1.56698	1.92056			1.7249	1.74693	1.68269	1.63558	1.70679	1.72716	1.46753	1.62636	1.614	1.75302	1.67796	1.62381	1.87018	1.81521
269.27	1.65687	1.87853			1.72803	1.82312	1.72624	1.59025	1.72159	1.65294	1.54344	1.66208	1.66422	1.7611	1.63034	1.76512	1.86861	1.73121
270.191	1.63058	1.85118			1.64423	1.88196	1.74982	1.61265	1.72332	1.77778	1.536	1.71658	1.65416	1.66017	1.60791	1.84337	1.83909	1.73287
271.113	1.65848	1.84653			1.59959	1.87406	1.83438	1.65917	1.68193	1.67846	1.45744	1.76498	1.62122	1.80473	1.71738	1.83279	1.71436	1.78116
272.173	1.61023	1.92318			1.81434	1.80714	1.79052	1.65047	1.7636	1.71681	1.54744	1.55156	1.6459	1.83451	1.73185	1.78803	1.89465	1.76137
273.106	1.53939	1.85884			1.73847	1.87063	1.77381	1.65372	1.75824	1.68723	1.62105	1.5715	1.60884	1.83702	1.6948	1.94079	1.84572	1.70922
274.037	1.60062	1.9505			1.72461	1.91703	1.7416	1.63908	1.64955	1.7508	1.47969	1.62794	1.70959	1.68782	1.64182	1.93623	1.76771	1.72733
274.969	1.55656	1.86841			1.75051	1.88269	1.836	1.58946	1.70161	1.6407	1.50457	1.63042	1.64493	1.75549	1.624	1.76334	1.70721	1.77657
275.89	1.54193	1.929			1.69832	1.88203	1.70976	1.52532	1.71041	1.74834	1.58576	1.71587	1.70889	1.84182	1.59162	1.78069	1.83168	1.72889
276.812	1.5943	1.89172			1.64136	1.87415	1.72263	1.66538	1.70293	1.65785	1.47581	1.64808	1.65242	1.62611	1.64676	1.87796	1.70863	1.7679
277.733	1.56703	1.94487			1.6116	1.81923	1.63023	1.63727	1.70335	1.5901	1.47265	1.78346	1.63246	1.79881	1.69224	1.84706	1.6864	1.66833
278.655	1.59257	1.88036			1.55533	1.8722	1.70308	1.58312	1.7379	1.67345	1.6054	1.79818	1.60516	1.76014	1.70244	1.87458	1.73436	1.71314
279.576	1.58394	1.92056			1.60829	1.90401	1.637	1.65055	1.68304	1.65381	1.5463	1.74504	1.64388	1.74247	1.65183	1.82206	1.64679	1.71348
280.498	1.59789	1.87853			1.62808	1.9463	1.72387	1.61888	1.64686	1.65427	1.59934	1.69126	1.61528	1.78596	1.72393	1.81125	1.79782	1.71503
281.419	1.63058	1.85118			1.77432	1.74171	1.86143	1.59001	1.79926	1.69891	1.6194	1.52853	1.64427	1.68675	1.71398	1.76988	1.74824	1.7644
282.593	1.65848	1.84653			1.64299	1.87938	1.83796	1.63874	1.81555	1.69809	1.64667	1.67178	1.63613	1.6884	1.75558	1.79037	1.7988	1.85301
283.513	1.61023	1.92318			1.8066	1.75606	1.81952	1.70459	1.80781	1.72274	1.61794	1.5321	1.5989	1.72657	1.76023	1.9334	1.75089	1.78458
284.434	1.53939	1.85884			1.78026	1.74229	1.79528	1.6483	1.85166	1.78602	1.53683	1.57343	1.53545	1.82656	1.86688	1.90036	1.92125	1.72903
285.356	1.60062	1.9505			1.77232	1.84097	1.72537	1.63017	1.86257	1.68411	1.55611	1.50565	1.65254	1.84834	1.71222	1.85336	1.81807	1.8136
286.277	1.55656	1.86841			1.65019	1.80379	1.79048	1.59474	1.78772	1.70172	1.50187	1.65724	1.60611	1.68866	1.76292	1.77175	1.69759	1.76781
287.206	1.54193	1.929			1.76967	1.83081	1.76452	1.6855	1.7937	1.64466	1.58373	1.53006	1.63112	1.78055	1.67955	1.97606	1.78079	1.84221
288.13	1.5943	1.88036			1.64701	1.84131	1.8916	1.67918	1.81036	1.62075	1.62296	1.71541	1.64528	1.84334	1.74059	1.86688	1.76923	1.75371
289.068	1.56703	1.92056			1.74046	1.86596	1.67275	1.68271	1.74789	1.6999	1.56688	1.62244	1.64258	1.78019	1.70245	1.81574	1.80222	1.76073
289.993	1.59257	1.87853			1.79818	1.77333	1.85598	1.62105	1.77844	1.61406	1.5242	1.58105	1.64226	1.76801	1.70011	1.81778	1.82635	1.69649
290.914	1.58394	1.85118			1.60472	1.82264	1.66858	1.61292	1.81462	1.69185	1.5158	1.63526	1.64979	1.74767	1.62905	1.88888	1.73768	1.75005
291.836	1.59789	1.84653			1.63673	1.80094	1.79943	1.654	1.79548	1.66224	1.63401	1.67135	1.66433	1.76999	1.73251	1.85954	1.84206	1.75159
292.757	1.61945	1.92318			1.67091	1.88468	1.65887	1.68144	1.77386	1.72004	1.509	1.68831	1.68008	1.69146	1.70051	1.82395	1.79054	1.78498
293.679	1.66343	1.85884			1.71099	1.88314	1.71821	1.64877	1.72883	1.68234	1.56429	1.64227	1.73202	1.69648	1.59455	1.83689	1.72436	1.76717
294.6	1.56698	1.9505			1.66145	1.89462	1.73434	1.55184	1.75553	1.69197	1.54427	1.63245	1.63533	1.76279	1.67699	1.77199	1.80308	1.75591
295.522	1.65687	1.86841			1.7249	1.74693	1.68269	1.63558	1.70679	1.72716	1.46753	1.62636	1.614	1.75302	1.67796	1.62381	1.87018	1.81521
296.443	1.63058	1.929			1.72803	1.82312	1.72624	1.59025	1.72159	1.65294	1.54344	1.66208	1.66422	1.7611	1.63034	1.76512	1.86861	1.73121
297.522	1.65848	1.89172			1.64423	1.88196	1.74982	1.61265	1.72332	1.77778	1.536	1.71658	1.65416	1.66017	1.60791	1.84337	1.83909	1.73287
298.522	1.61023	1.94487			1.59959	1.87406	1.83438	1.65917	1.68193	1.67846	1.45744	1.76498	1.62122	1.80473	1.71738	1.83279	1.71436	1.78116
299.522	1.53939	1.89442			1.81434	1.80714	1.79052	1.65047	1.7636	1.71681	1.54744	1.55156	1.6459	1.83451	1.73185	1.78803	1.89465	1.76137
					1.73847	1.87063	1.77381	1.65372	1.75824	1.68723	1.62105	1.5715	1.60884	1.83702	1.6948	1.94079	1.84572	1.70922

## Sheet: NR1wt+NR2AmA Mitosis (n=8)
Time (s)	cell 1	cell 2	cell 3	cell 4	cell 5	cell 6	cell 7	cell 8
0	1.08919	1.02432	1.10725	1.08919	1.03513	1.08065	1.1054	1.08919
0.921	1.03513	1.1054	1.07524	1.03513	1.00811	1.01353	1.08919	1.03513
1.853	1.03513	1.08919	1.06811	1.03513	1.03513	1.04185	1.08919	1.17838
2.774	0.981081	1.08919	1.01418	0.981081	1.03513	1.12779	1.07838	1.03513
3.706	1.00811	1.07838	1.10956	1.00811	1.08919	1.14108	1.11622	1.12432
4.627	1.03513	1.11622	1.08065	1.03513	1.03513	1.05745	1.17838	1.00811
5.569	1.00811	1.17838	1.01353	1.00811	1.02432	1.10834	0.981081	1.11622
6.5	1.03513	0.981081	1.04185	1.03513	1.1054	1.10634	1.03513	1.11622
7.432	1.03513	1.03513	1.12779	1.03513	1.08919	1.0596	1.08919	1.14324
8.353	1.08919	1.08919	1.14108	1.08919	1.08919	1.11667	1.03513	1.11622
9.285	1.03513	1.03513	1.05745	1.03513	1.07838	1.04435	1.03513	1.06216
10.216	1.02432	1.03513	1.10834	1.12432	1.11622	1.04817	0.981081	0.997027
11.148	1.1054	0.991081	1.10634	1.1054	1.17838	1.1197	1.00811	1.08919
12.079	1.08919	1.00811	1.0596	1.08919	0.981081	1.01435	1.03513	1.17838
13.011	1.08919	1.03513	1.11667	1.08919	1.03513	1.12212	1.00811	1.11622
13.932	1.07838	1.00811	1.04435	1.17838	1.08919	1.17107	1.03513	1.17838
14.864	1.11622	1.11622	1.04817	1.11622	1.03513	1.07268	1.03513	0.981081
15.795	1.17838	1.07838	1.1197	1.17838	1.03513	1.09841	1.08919	1.03513
16.717	0.981081	0.981081	1.01435	0.981081	0.981081	1.06659	1.03513	1.02808
17.648	1.03513	1.03513	1.12212	1.03513	1.00811	1.08231	1.02432	1.17049
18.58	1.14324	1.14324	1.17107	1.14324	1.03513	1.02808	1.1054	1.08221
19.511	1.08919	1.08919	1.07268	1.08919	1.00811	1.17049	1.08919	1.03084
20.432	1.03513	1.03513	1.09841	1.03513	1.03513	1.08221	1.08919	1.10413
21.364	1.04817	1.12212	1.06659	1.17838	1.03513	1.03084	1.07838	1.12691
22.295	1.03513	1.03513	1.08231	1.03513	1.08919	1.10413	1.11622	1.14755
23.227	1.02432	1.12432	1.02808	1.12432	1.03513	1.12691	1.07838	1.14631
24.158	1.00811	1.00811	1.17049	1.00811	1.02432	1.14755	1.07838	1.09227
25.09	1.11622	1.11622	1.08221	1.11622	1.1054	1.14631	1.11622	1.10352
26.021	1.11622	1.11622	1.03084	1.11622	1.08919	1.09227	1.07838	1.11171
26.943	1.14324	1.14324	1.10413	1.14324	1.08919	1.10352	0.981081	1.14415
27.874	1.11622	1.11622	1.12691	1.11622	1.07838	1.11171	1.03513	1.11098
28.796	1.06216	1.06216	1.14755	1.06216	1.11622	1.14415	1.14324	1.08982
29.727	0.927027	0.927027	1.14631	0.927027	1.07838	1.11098	1.08919	1.07103
30.659	1.06216	1.06216	1.09227	1.06216	0.981081	1.08919	1.03513	1.09696
31.59	1.06216	1.06216	1.10352	1.06216	1.03513	1.03513	0.9	1.06942
32.522	1.00811	1.00811	1.11171	1.00811	1.14324	1.04817	1.03513	1.01876
33.453	1.05135	1.15135	1.14415	1.17135	1.08919	1.03513	1.12432	1.13309
34.385	1.11622	1.11622	1.11098	1.11622	1.03513	1.12432	1.00811	1.03513
35.306	1.11622	1.11622	1.08982	1.11622	1.03513	1.00811	1.11622	1.03513
36.228	1.0973	1.0973	1.07103	1.1673	1.12432	1.11622	1.11622	1.12432
37.149	1.06216	1.06216	1.09696	1.06216	1.00811	1.11622	1.14324	1.00811
38.081	1.11622	1.11622	1.06942	1.11622	1.11622	1.14324	1.11622	1.11622
39.012	1.03513	1.03513	1.01876	1.03513	1.11622	1.11622	1.06216	1.11622
39.944	1.06216	1.06216	1.13309	1.06216	1.14324	1.06216	0.927027	1.14324
40.875	1.14324	1.14324	1.08435	1.14324	1.11622	0.927027	1.06216	1.11622
41.797	1.08919	1.08919	1.1492	1.08919	1.06216	1.06216	1.06216	1.06216
42.728	1.06216	1.06216	1.05151	1.06216	0.927027	1.06216	1.00811	0.927027
43.66	1.08649	1.18649	1.01024	1.18649	1.06216	1.00811	1.15135	1.06216
44.591	1.11622	1.11622	1.07485	1.11622	1.06216	1.17135	1.11622	1.06216
45.523	0.981081	0.981081	1.09561	0.981081	1.00811	1.11622	1.11622	1.00811
46.454	1.1054	1.1054	1.11968	1.20541	1.17135	1.11622	1.0973	1.17135
47.386	1.00811	1.00811	1.11445	1.00811	1.11622	1.1673	1.06216	1.11622
48.317	1.11622	1.11622	1.08422	1.11622	1.11622	1.06216	1.11622	1.11622
49.248	0.981081	0.981081	1.10266	0.981081	1.1673	1.11622	1.03513	1.1673
50.18	1.0973	1.1073	1.12059	1.0973	1.06216	1.03513	1.06216	1.06216
51.111	1.1973	1.1973	1.14906	1.1973	1.11622	1.06216	1.14324	1.11622
52.043	1.17027	1.17027	0.987965	1.17027	1.03513	1.14324	1.08919	1.03513
52.964	1.0973	1.1973	1.13751	1.0973	1.06216	1.08919	1.06216	1.06216
53.896	1.02432	1.12432	1.05079	1.12432	1.14324	1.06216	1.10266	1.14324
54.827	1.08919	1.08919	1.08845	1.08919	1.08919	1.18649	1.12059	1.08919
55.759	1.06216	1.06216	1.92872	1.06216	1.57568	1.57568	2.08636	1.50811
56.69	1.1973	1.1973	1.98636	1.2973	1.65676	1.45676	1.97797	1.66216
57.622	1.35946	1.35946	1.97797	1.35946	1.79459	1.49459	1.95555	1.63514
58.553	1.76486	1.76486	1.95555	1.76486	1.75135	1.25135	2.09307	1.76216
59.485	1.84595	1.84595	2.09307	1.84595	1.8054	1.3054	2.01026	1.7973
60.406	1.79189	1.79189	2.01026	1.99189	1.82432	1.17027	1.98886	1.85946
61.328	2.11622	2.01622	1.98886	2.11622	1.95389	1.27838	1.96319	1.76486
62.259	1.94865	1.98865	1.98319	1.94865	1.14324	1.14324	1.91321	1.84595
63.181	1.97568	1.87568	1.96321	1.97568	1.06216	1.17027	1.85863	1.79189
64.112	1.85676	1.85676	2.05863	1.95676	1.17027	1.22432	1.83877	2.11622
65.034	1.7836	1.88951	2.13606	1.93507	1.6411	1.8361	1.78852	1.36515
65.965	1.77472	1.94884	1.96656	1.81488	1.65953	1.87145	1.82285	1.36274
66.897	1.69993	1.87904	1.89363	1.80792	1.68911	1.86566	1.90938	1.47658
67.818	1.68658	1.84818	1.94987	1.82117	1.65095	1.96557	2.0169	1.33614
68.75	1.72044	1.72052	1.9969	1.81044	1.69	1.93374	1.95021	1.44857
69.681	1.60358	1.76155	1.9594	1.7799	1.64887	1.90328	1.96553	1.36976
70.613	1.64925	1.86374	1.92172	1.75925	1.68838	1.89776	1.89909	1.32991
71.544	1.67	1.82728	1.87206	1.96276	1.69949	1.89604	1.87191	1.41374
72.476	1.59845	1.90369	1.92988	1.76286	1.63176	1.80644	1.87679	1.35312
73.407	1.60865	1.85834	1.9175	1.8873	1.66822	1.95275	1.98399	1.39431
74.329	1.69081	1.82062	1.89631	1.85837	1.65075	1.91976	1.9862	1.45146
75.26	1.60519	1.85435	1.90334	1.84291	1.70352	1.91889	1.93392	1.46874
76.182	1.5723	1.96249	1.91768	1.88427	1.70661	1.82992	1.91963	1.40079
77.113	1.57853	1.86851	1.96477	1.88454	1.67977	1.87942	1.9558	1.40658
78.034	1.4956	1.72068	1.97904	1.85522	1.79401	1.94856	1.93381	1.39215
78.956	1.4645	1.94811	1.86438	1.85093	1.73145	1.87454	1.91249	1.37884
79.887	1.47257	1.78997	1.83728	1.84019	1.73332	1.93083	1.96953	1.32826
80.819	1.52738	1.90881	1.87382	1.76632	1.78572	1.91095	1.98459	1.3772
81.75	1.49574	1.86349	2.06532	1.87513	1.72236	1.9823	1.97084	1.40409
82.672	1.51574	1.92176	1.96059	1.86743	1.77822	1.89038	2.00825	1.39863
83.62	1.52675	1.79922	1.87344	1.81307	1.76179	1.8635	1.91836	1.33194
84.545	1.6031	1.89698	1.9099	1.84074	1.78059	1.88948	1.97851	1.40337
85.466	1.46268	1.94262	1.84062	1.78455	1.77308	1.96295	1.92672	1.37419
86.388	1.64585	1.91866	1.74711	1.81822	1.80568	1.93558	1.94908	1.36978
87.309	1.60139	1.92369	2.07306	1.83082	1.77649	1.83092	1.89294	1.38393
88.231	1.4312	1.96429	2.04527	1.8068	1.83655	1.89041	2.00801	1.4805
89.152	1.54142	1.87962	1.8807	1.86534	1.77158	1.88592	2.01932	1.39252
90.084	1.47489	1.84298	1.81094	1.82177	1.78565	1.94639	1.90295	1.42781
91.015	1.59269	1.86718	1.8592	1.83832	1.9044	1.97359	1.96889	1.4167
91.947	1.562	1.81785	1.98442	1.79973	1.74798	1.80803	1.89027	1.28966
92.878	1.59174	1.89945	1.92152	1.7832	1.84348	1.90552	1.86173	1.36746
93.81	1.59568	1.75004	1.96935	1.78135	1.79837	1.87805	1.90695	1.29787
94.731	1.60625	1.88142	1.96245	1.76349	1.8596	1.90085	1.84559	1.37328
95.663	1.66802	1.77457	1.90026	1.84801	1.74036	1.90485	1.95233	1.4638
96.584	1.7345	1.95749	1.77371	1.82421	1.83	1.85108	1.78063	1.33789
97.516	1.69645	1.89161	1.88266	1.81102	1.84207	1.89082	1.94569	1.33173
98.447	1.72232	1.8972	1.9298	1.83719	1.81748	1.8701	1.92633	1.33316
99.369	1.6213	1.87747	1.97538	1.78154	1.84582	1.85213	2.00918	1.30608
100.3	1.74367	1.80977	1.96718	1.76137	1.91692	1.78214	1.90922	1.34407
101.232	1.72698	1.97484	2.00092	1.81869	1.7972	1.77138	1.87238	1.32808
102.153	1.76574	1.83147	1.89991	1.82706	2.00354	1.88495	1.88513	1.31675
103.084	1.67375	1.81258	1.91521	1.78581	1.91855	1.97902	1.85315	1.30225
104.016	1.77355	1.7111	1.89401	1.76876	1.80666	1.90165	1.88281	1.37581
104.947	1.80149	1.82516	1.92026	1.8782	1.79854	1.92959	1.88506	1.30847
105.869	1.63454	1.90729	2.00028	1.76915	1.88867	1.90886	1.90619	1.30825
106.79	1.73862	1.82635	1.84986	1.75413	2.02517	1.90366	1.94015	1.35879
107.722	1.80793	1.78646	1.94065	1.83493	1.83603	1.8839	1.92388	1.30328
108.643	1.78796	1.70275	1.99534	1.77006	1.89753	1.85355	1.8548	1.26218
109.575	1.68501	1.79512	1.91931	1.79563	1.81641	1.84283	1.91041	1.26595
110.496	1.68615	1.69679	1.96676	1.82611	1.89647	1.81973	1.87324	1.36989
111.428	1.73274	1.84745	2.01402	1.84528	1.96065	1.86634	1.8706	1.37974
112.349	1.68193	1.81157	2.08068	1.71429	1.88368	1.81734	1.89194	1.32912
113.281	1.67914	1.83573	1.92414	1.75479	1.93745	1.79925	1.80773	1.32847
114.212	1.6951	1.81925	1.88475	1.72589	1.9008	1.75281	1.86543	1.3095
115.144	1.67755	1.67772	1.99853	1.72281	1.88729	1.86	1.77583	1.31304
116.075	1.57796	1.94885	1.8751	1.80207	1.89713	1.77025	1.78859	1.31165
117.076	1.76101	1.69597	1.8837	1.76453	1.87741	1.867	1.90816	1.35583
118.008	1.77758	1.8573	1.9009	1.75218	1.88211	1.84176	1.84199	1.40793
118.94	1.6417	1.80402	2.11148	1.85413	2.01795	1.89962	1.89053	1.40896
119.861	1.62902	1.7559	1.94602	1.82559	1.93415	1.96674	1.88808	1.3344
120.783	1.67184	1.82206	1.84159	1.77396	2.01745	1.91779	1.80577	1.38351
121.714	1.57795	1.79085	2.08921	1.82411	1.90671	1.9136	1.94706	1.32553
122.646	1.6224	1.87924	1.88876	1.79969	1.99354	1.87131	1.85338	1.29393
123.567	1.59271	1.96897	2.02775	1.79357	1.95184	1.90621	1.92156	1.29137
124.499	1.71299	1.96979	1.90084	1.77913	1.92632	1.88587	1.80284	1.31637
125.42	1.56275	1.95168	2.01554	1.83945	1.95614	1.89601	1.80512	1.31245
126.352	1.70283	1.75941	2.03234	1.81889	1.91255	1.90518	1.8352	1.36265
127.273	1.73699	1.79248	2.0633	1.77114	1.88674	1.88548	1.72963	1.3824
128.205	1.58449	1.78273	1.90497	1.73465	1.9534	1.93618	1.87906	1.35381
129.136	1.69408	1.96743	1.9073	1.74656	1.894	1.8262	1.89107	1.37085
130.068	1.65192	1.65839	1.96868	1.74834	1.85103	1.86657	1.90794	1.30115
130.989	1.6963	1.83418	1.97248	1.80457	1.87313	1.88156	1.90078	1.4112
131.91	1.60476	1.82749	1.83133	1.76941	1.90404	1.921	1.95937	1.38451
132.878	1.69301	1.85028	1.88437	1.74496	1.95462	1.84192	1.88026	1.38661
133.804	1.67047	1.72555	1.90055	1.80087	1.95547	1.88847	1.93485	1.40497
134.725	1.70221	1.91804	1.89368	1.7495	2.00446	1.97085	1.92694	1.37095
135.656	1.73925	1.70012	1.87769	1.75864	1.92242	1.98086	1.78661	1.31579
136.588	1.69475	1.80013	1.87535	1.80115	1.83964	1.90278	1.87058	1.44615
137.519	1.71229	1.77474	1.98844	1.77486	1.96231	1.97225	1.86592	1.34165
138.451	1.73507	1.88854	2.05634	1.77601	1.89977	1.91083	1.80601	1.38736
139.372	1.65563	1.81839	1.80411	1.7793	1.93106	1.90886	1.79676	1.38666
140.366	1.70574	1.88779	1.97608	1.76096	1.87049	1.95161	1.86766	1.40229
141.295	1.55461	1.82643	1.87655	1.85391	2.02481	1.9063	1.8171	1.36238
142.217	1.62022	1.8047	1.7257	1.81527	1.90183	1.90687	1.83601	1.38306
143.148	1.63314	1.91909	1.89833	1.82456	1.91031	1.9738	1.9225	1.34397
144.08	1.61349	1.94634	1.84215	1.81758	1.93059	1.91273	1.80532	1.3785
145.011	1.55884	1.86093	1.83181	1.8007	1.89692	1.91247	1.78743	1.39774
145.943	1.70734	1.85547	1.80696	1.8252	1.97133	1.9469	1.82049	1.38136
146.889	1.54212	1.78202	1.7169	1.75758	1.93387	1.89681	1.85127	1.40013
147.816	1.57386	1.78173	1.80803	1.79045	1.91254	2.00871	1.88719	1.38469
148.737	1.64802	1.836	1.83018	1.74801	1.95447	1.91302	1.88512	1.38171
149.669	1.71673	1.74014	1.88921	1.68603	1.86678	1.81488	1.82268	1.4124
150.59	1.60846	2.0483	1.90247	1.77023	1.92887	1.8936	1.91393	1.35181
151.512	1.58763	1.74905	2.00352	1.7709	1.89715	1.94816	1.84429	1.32499
152.433	1.58613	1.97547	1.73755	1.69299	1.91535	1.91218	1.89927	1.37432
153.365	1.59384	1.85825	1.81407	1.80202	1.82994	1.90952	1.87329	1.40485
154.296	1.70252	1.9567	1.71354	1.79951	1.87268	1.90254	1.7724	1.35282
155.228	1.60834	1.83973	1.85993	1.72267	1.86475	1.92658	1.77011	1.34598
156.159	1.70203	1.76023	1.79442	1.74927	1.91641	1.84451	1.87921	1.34842
157.081	1.50072	1.80918	1.82448	1.74688	1.91276	1.881	1.83517	1.35753
158.012	1.79331	1.835	1.88701	1.85724	1.82593	2.0137	1.9135	1.36064
158.934	1.66736	1.90939	1.91888	1.8252	1.85722	1.90996	1.88138	1.43351
159.865	1.71512	1.88334	1.8958	1.85957	1.91704	1.93086	1.83774	1.45854
160.787	1.59567	1.80781	1.83175	1.89883	1.81068	1.94858	1.83538	1.45105
161.708	1.65639	1.8979	1.95954	1.80426	1.83115	1.92347	1.84196	1.30009
162.63	1.64866	1.89165	1.86999	1.84293	1.85935	1.9341	1.89407	1.46541
163.551	1.53726	1.99236	1.93298	1.86708	1.87534	1.88866	1.8529	1.40589
164.483	1.74794	1.86183	1.90814	1.8594	1.81048	1.93074	1.81618	1.44269
165.414	1.6406	1.79611	1.92645	1.79934	1.81519	1.88916	1.90885	1.49368
166.345	1.5717	1.90835	1.69198	1.8307	1.8173	1.89432	1.86163	1.42186
167.277	1.59899	1.92156	1.78242	1.82695	1.88695	1.90653	1.80808	1.40088
168.208	1.65654	1.92959	1.94861	1.85203	1.85439	1.84538	1.86415	1.38583
169.13	1.59976	1.91299	1.99786	1.8015	1.77695	1.85404	1.85735	1.38642
170.061	1.65408	2.03848	1.86691	1.90531	1.86238	1.89202	1.8497	1.37997
170.993	1.59755	1.97119	1.88742	1.81392	1.77303	1.9763	1.94396	1.35045
171.914	1.55894	1.82914	1.90579	1.78092	1.92838	1.90159	1.82527	1.46027
172.836	1.67186	1.86212	1.97652	1.81246	1.8419	1.96544	1.86845	1.42536
173.757	1.6294	2.03876	1.78359	1.82842	1.7763	1.96894	1.89714	1.39745
174.689	1.74607	1.87028	1.85271	1.82228	1.78774	1.84557	1.88829	1.46585
175.61	1.56382	1.82731	1.81682	1.86977	1.79043	1.93074	1.91521	1.45002
176.542	1.53764	2.02107	1.89253	1.83491	1.76136	1.91491	1.86808	1.38163
177.463	1.63195	1.84453	1.83278	1.83855	1.76064	1.90848	1.88667	1.44731
178.395	1.64787	1.94144	1.86254	1.8821	1.73914	1.90893	1.92411	1.41838
179.326	1.6892	1.84302	1.86418	1.82524	1.7697	1.8444	1.89791	1.47748
180.248	1.62942	2.0245	1.87054	1.88738	1.80084	1.80972	1.82841	1.41463
181.179	1.66901	1.88088	1.84191	1.85752	1.75199	1.79491	1.81707	1.35667
182.101	1.65962	1.91976	1.80561	1.82506	1.89197	1.87835	1.87559	1.40716
183.022	1.69718	1.94779	1.80645	1.86471	1.75743	1.859	1.84414	1.38494
183.954	1.79331	1.835	1.88701	1.85724	1.82593	2.0137	1.9135	1.36064
184.885	1.66736	1.90939	1.91888	1.8252	1.85722	1.90996	1.88138	1.43351
185.807	1.71512	1.88334	1.8958	1.85957	1.91704	1.93086	1.83774	1.45854
186.738	1.59567	1.80781	1.83175	1.89883	1.81068	1.94858	1.83538	1.45105
187.66	1.65639	1.8979	1.95954	1.80426	1.83115	1.92347	1.84196	1.30009
188.581	1.64866	1.89165	1.86999	1.84293	1.85935	1.9341	1.89407	1.46541
189.512	1.53726	1.99236	1.93298	1.86708	1.87534	1.88866	1.8529	1.40589
190.434	1.74794	1.86183	1.90814	1.8594	1.81048	1.93074	1.81618	1.44269
191.355	1.6406	1.79611	1.92645	1.79934	1.81519	1.88916	1.90885	1.49368
192.277	1.5717	1.90835	1.69198	1.8307	1.8173	1.89432	1.86163	1.42186
193.208	1.59899	1.92156	1.78242	1.82695	1.88695	1.90653	1.80808	1.40088
194.14	1.65654	1.92959	1.94861	1.85203	1.85439	1.84538	1.86415	1.38583
195.061	1.59976	1.91299	1.99786	1.8015	1.77695	1.85404	1.85735	1.38642
195.983	1.65408	2.03848	1.86691	1.90531	1.86238	1.89202	1.8497	1.37997
196.914	1.59755	1.97119	1.88742	1.81392	1.77303	1.9763	1.94396	1.35045
197.836	1.55894	1.82914	1.90579	1.78092	1.92838	1.90159	1.82527	1.46027
198.767	1.67186	1.86212	1.97652	1.81246	1.8419	1.96544	1.86845	1.42536
199.699	1.6294	2.03876	1.78359	1.82842	1.7763	1.96894	1.89714	1.39745
200.62	1.74607	1.87028	1.85271	1.82228	1.78774	1.84557	1.88829	1.46585
201.542	1.56382	1.82731	1.81682	1.86977	1.79043	1.93074	1.91521	1.45002
202.463	1.53764	2.02107	1.89253	1.83491	1.76136	1.91491	1.86808	1.38163
203.385	1.63195	1.84453	1.83278	1.83855	1.76064	1.90848	1.88667	1.44731
204.316	1.64787	1.94144	1.86254	1.8821	1.73914	1.90893	1.92411	1.41838
205.248	1.6892	1.84302	1.86418	1.82524	1.7697	1.8444	1.89791	1.47748
206.179	1.62942	2.0245	1.87054	1.88738	1.80084	1.80972	1.82841	1.41463
207.153	1.66901	1.88088	1.84191	1.85752	1.75199	1.79491	1.81707	1.35667
208.072	1.65962	1.91976	1.80561	1.82506	1.89197	1.87835	1.87559	1.40716
209.007	1.69718	1.94779	1.80645	1.86471	1.75743	1.859	1.84414	1.38494
209.935	1.85867	1.84939	1.71911	1.82328	1.75514	1.82197	2.01097	1.45297
210.857	1.83058	1.86537	1.8738	1.92801	1.88105	1.87338	2.02317	1.4451
211.788	1.83523	2.0084	1.82589	1.85958	1.78106	1.79208	1.89835	1.46358
212.72	1.94188	1.97536	1.99625	1.80403	1.76972	1.89973	2.02228	1.38718
213.641	1.78722	1.92836	1.89307	1.88861	1.87634	1.86257	1.88292	1.44726
214.562	1.83792	1.84675	1.77259	1.84281	1.77998	1.76914	1.96626	1.42708
215.484	1.75455	2.05106	1.85579	1.91721	1.72387	1.76308	1.92862	1.49376
216.425	1.81559	1.94188	1.84423	1.82871	1.78917	1.83818	2.01037	1.48589
217.357	1.77745	1.89074	1.87722	1.83573	1.78733	1.86418	1.93651	1.41674
218.278	1.77511	1.89278	1.90135	1.77149	1.71815	1.76276	1.95286	1.51258
219.2	1.70406	1.96388	1.81268	1.82505	1.88754	1.75784	1.90935	1.44193
220.131	1.80751	1.93454	1.91706	1.82659	1.71309	1.8477	1.9614	1.40902
221.063	1.77551	1.89895	1.86554	1.85998	1.91219	1.86118	1.94491	1.42149
221.984	1.66955	1.91189	1.79936	1.84217	1.75077	1.84703	1.94026	1.37835
222.906	1.75199	1.84699	1.87808	1.83091	1.79988	1.91132	1.87197	1.51726
223.837	1.75296	1.69881	1.94518	1.89021	1.80463	1.81074	1.93047	1.4206
224.769	1.70534	1.84012	1.94361	1.80621	1.79122	1.89747	1.95673	1.45273
225.7	1.68291	1.91837	1.91409	1.80787	1.80013	1.83723	1.88172	1.40179
226.638	1.79238	1.90779	1.78936	1.85616	1.74821	1.89983	1.97808	1.43802
227.573	1.80685	1.86303	1.96965	1.83637	1.71944	1.81864	1.9915	1.39579
228.495	1.7698	2.01579	1.92072	1.78422	1.69283	1.79262	1.89274	1.48073
229.426	1.71682	2.01123	1.84271	1.80233	1.79087	1.80148	1.94034	1.42502
230.358	1.699	1.83834	1.78221	1.85157	1.71581	1.91485	1.85509	1.3259
231.279	1.66662	1.8557	1.90668	1.80389	1.67623	1.73493	1.89808	1.37105
232.201	1.72176	1.95296	1.78363	1.8429	1.66527	1.81473	1.95313	1.43699
233.122	1.76724	1.92206	1.7614	1.74333	1.85148	1.76051	1.89227	1.4144
234.044	1.77744	1.94958	1.80936	1.78814	1.72297	1.78577	2.03914	1.48116
234.975	1.72683	1.89706	1.72179	1.78848	1.77576	1.83512	1.9812	1.38244
235.897	1.79893	1.88625	1.87282	1.79003	1.71816	1.88233	1.96255	1.40111
236.828	1.74257	1.88242	1.90041	1.77958	1.65782	1.82781	2.04019	1.41816
237.76	1.75852	1.87532	1.88245	1.75964	1.76054	1.92122	1.874	1.49318
238.691	1.86759	1.91512	1.74685	1.79992	1.7446	1.81099	1.95639	1.41519
239.612	1.70612	1.92224	1.77519	1.79476	1.76405	1.89404	1.94512	1.40055
240.544	1.76636	1.95757	1.85905	1.74653	1.7907	1.89631	1.97443	1.4314
241.465	1.82788	1.88124	1.85071	1.78445	1.7954	1.77678	2.00609	1.4061
242.387	1.81742	1.83843	1.83669	1.77161	1.80861	1.7588	1.94836	1.47026
243.308	1.7441	1.97486	1.89764	1.76709	1.69793	1.93495	1.92297	1.38529
244.23	1.76241	1.87997	1.87952	1.78093	1.69762	1.84091	1.92156	1.38554
245.151	1.73522	1.79923	1.80176	1.75865	1.79441	1.8327	1.98482	1.41183
246.073	1.7773	1.95641	1.9312	1.78748	1.73554	1.84441	1.9404	1.42391
247.004	1.7227	1.85001	1.84306	1.71593	1.68296	1.78086	1.93369	1.40471
247.936	1.94969	1.84631	1.886	1.74606	1.75368	1.83236	1.89715	1.45262
248.867	1.82777	1.8946	1.78495	1.79623	1.81996	1.83092	1.95014	1.40973
249.789	1.73264	1.81053	1.8069	1.79115	1.75021	1.8221	1.97933	1.39239
250.71	1.76825	1.85548	1.81213	1.83087	1.73577	1.82129	1.91672	1.42057
251.632	1.87051	1.94315	1.75734	1.81539	1.72961	1.78469	1.90831	1.44936
252.563	1.83191	1.92546	1.90108	1.72891	1.62078	1.83017	1.90745	1.49135
253.495	1.70464	1.82515	1.8532	1.82047	1.77231	1.93608	1.93316	1.4267
254.426	1.75091	2.00752	1.95169	1.79427	1.70998	1.85984	1.89076	1.42303
255.358	1.78201	2.0058	1.88658	1.78805	1.71318	1.78595	1.892	1.44517
256.279	1.73553	1.85104	1.79422	1.76397	1.79311	1.77731	1.87559	1.51677
257.211	1.88335	1.84987	1.90814	1.74949	1.69022	1.81273	1.96002	1.47347
258.142	1.69937	1.97245	1.89002	1.78136	1.6824	1.94579	2.00793	1.46595
259.064	1.73603	1.80618	1.82013	1.74518	1.70815	1.76191	2.05953	1.45837
259.985	1.76634	1.75739	1.75543	1.72225	1.77623	1.79085	1.85708	1.42389
260.917	1.87675	1.78438	1.92495	1.73334	1.73197	1.86739	1.98048	1.47237
261.838	1.84696	1.98629	1.85848	1.77095	1.6835	1.80563	1.94608	1.3776
262.759	1.72486	1.94669	1.89118	1.78309	1.73559	1.75859	1.99918	1.44494
263.691	1.90362	1.93743	1.84453	1.76437	1.70279	1.78962	2.00315	1.47972
264.622	1.75968	1.85996	2.06334	1.7561	1.70114	1.83455	1.97283	1.45013
265.554	1.9124	1.93743	1.87118	1.74611	1.71041	1.8281	1.8526	1.40706
266.475	1.90466	1.84932	1.82414	1.72949	1.75695	1.73554	1.9201	1.43827
267.407	1.84979	1.85576	1.81353	1.73144	1.65969	1.80917	1.94517	1.43241
268.338	1.82771	1.82593	1.84374	1.79905	1.66357	1.78147	1.87585	1.43468
269.27	1.6944	1.60353	1.71927	1.76175	1.78898	1.84488	1.82324	1.8394
270.191	1.72167	1.74678	1.71113	1.7634	1.83058	1.86537	1.8738	1.92801
271.113	1.69294	1.6071	1.6739	1.80157	1.83523	2.0084	1.82589	1.85958
272.173	1.61183	1.64844	1.61045	1.90156	1.94188	1.97536	1.99625	1.80403
273.106	1.63111	1.58065	1.72754	1.92334	1.78722	1.92836	1.89307	1.88861
274.037	1.57686	1.73224	1.68111	1.76366	1.83792	1.84675	1.77259	1.84281
274.969	1.65874	1.60506	1.70612	1.85555	1.75455	2.05106	1.85579	1.91721
275.89	1.69796	1.79041	1.72028	1.91834	1.81559	1.94188	1.84423	1.82871
276.812	1.64188	1.69744	1.71758	1.85519	1.77745	1.89074	1.87722	1.83573
277.733	1.5992	1.65605	1.71726	1.84301	1.77511	1.89278	1.90135	1.77149
278.655	1.5908	1.71026	1.72479	1.82267	1.70406	1.96388	1.81268	1.82505
279.576	1.70901	1.74635	1.73933	1.84499	1.80751	1.93454	1.91706	1.82659
280.498	1.584	1.76331	1.75508	1.76646	1.77551	1.89895	1.86554	1.85998
281.419	1.63929	1.71727	1.80702	1.77148	1.66955	1.91189	1.79936	1.84217
282.593	1.61927	1.70745	1.71033	1.83779	1.75199	1.84699	1.87808	1.83091
283.513	1.54253	1.70136	1.689	1.82802	1.75296	1.69881	1.94518	1.89021
284.434	1.61844	1.73708	1.73922	1.8361	1.70534	1.84012	1.94361	1.80621
285.356	1.611	1.79158	1.72916	1.73517	1.68291	1.91837	1.91409	1.80787
286.277	1.53244	1.83998	1.69622	1.87973	1.79238	1.90779	1.78936	1.85616
287.206	1.62244	1.62656	1.7209	1.90951	1.80685	1.86303	1.96965	1.83637
288.13	1.69605	1.6465	1.68384	1.91203	1.7698	2.01579	1.92072	1.78422
289.068	1.55469	1.70294	1.78459	1.76282	1.71682	2.01123	1.84271	1.80233
289.993	1.57957	1.70542	1.71993	1.83049	1.699	1.83834	1.78221	1.85157
290.914	1.66076	1.79087	1.78389	1.91682	1.66662	1.8557	1.90668	1.80389
291.836	1.55081	1.72308	1.72742	1.70111	1.72176	1.95296	1.78363	1.8429
292.757	1.54765	1.85846	1.70746	1.87381	1.76724	1.92206	1.7614	1.74333
293.679	1.6804	1.87318	1.68016	1.83514	1.77744	1.94958	1.80936	1.78814
294.6	1.61844	1.73708	1.73922	1.8361	1.70534	1.84012	1.94361	1.80621
295.522	1.611	1.79158	1.72916	1.73517	1.68291	1.91837	1.91409	1.80787
296.443	1.53244	1.83998	1.69622	1.87973	1.79238	1.90779	1.78936	1.85616
297.522	1.62244	1.62656	1.7209	1.90951	1.80685	1.86303	1.96965	1.83637
298.522	1.69605	1.6465	1.68384	1.91203	1.7698	2.01579	1.92072	1.78422
299.522	1.55469	1.70294	1.78459	1.76282	1.71682	2.01123	1.84271	1.80233
	1.57957	1.70542	1.71993	1.83049	1.699	1.83834	1.78221	1.85157

## Sheet: NR1mE+NR2AmE interphase (n=8)
Time (s)	cell 1	cell 2	cell 3	cell 4	cell 5	cell 6	cell 7	cell 8
0	1.08919	1.00811	1.10725	1.11622	1.03513	1.08065	1.1054	1.03513
0.921	1.03513	1.17135	1.07524	1.14324	1.00811	1.01353	1.08919	1.08919
1.853	1.03513	1.11622	1.06811	1.11622	1.03513	1.04185	1.08919	1.00811
2.774	0.981081	1.11622	1.01418	1.06216	1.03513	1.12779	1.07838	1.03513
3.706	1.00811	1.1673	1.10956	0.927027	1.08919	1.14108	1.11622	1.00811
4.627	1.03513	1.06216	1.08065	1.06216	1.03513	1.05745	1.17838	1.03513
5.569	1.00811	1.11622	1.01353	1.06216	1.02432	1.10834	0.981081	1.03513
6.5	1.03513	1.03513	1.04185	1.00811	1.1054	1.10634	1.03513	1.08919
7.432	1.03513	1.06216	1.12779	1.15135	1.08919	1.0596	1.08919	1.03513
8.353	1.08919	1.14324	1.14108	1.11622	1.08919	1.11667	1.03513	1.12432
9.285	1.03513	1.08919	1.05745	1.11622	1.07838	1.04435	1.03513	1.1054
10.216	1.02432	1.06216	1.10834	1.0973	1.11622	1.04817	0.981081	1.08919
11.148	1.1054	1.18649	1.10634	1.06216	1.17838	1.1197	1.00811	1.08919
12.079	1.08919	1.11622	1.0596	1.08919	0.981081	1.01435	1.03513	1.17838
13.011	1.08919	1.08919	1.11667	1.06216	1.03513	1.12212	1.00811	1.11622
13.932	1.07838	1.07838	1.04435	1.18649	1.08919	1.17107	1.03513	1.17838
14.864	1.11622	1.11622	1.04817	1.11622	1.03513	1.07268	1.03513	0.981081
15.795	1.17838	1.07838	1.1197	1.17838	1.03513	1.09841	1.08919	1.03513
16.717	1.14324	0.981081	1.01435	1.08919	0.981081	1.06659	1.03513	1.02808
17.648	1.03513	1.03513	1.12212	1.03513	1.00811	1.08231	1.02432	1.17049
18.58	1.14324	1.14324	1.17107	1.14324	1.03513	1.02808	1.1054	1.08221
19.511	1.08919	1.08919	1.07268	1.08919	1.00811	1.17049	1.08919	1.03084
20.432	1.03513	1.03513	1.09841	1.03513	1.03513	1.08221	1.08919	1.10413
21.364	1.1054	1.00811	1.06659	1.14108	1.03513	1.03084	1.07838	1.12691
22.295	1.03513	1.03513	1.08231	1.03513	1.08919	1.10413	1.11622	1.14755
23.227	1.02432	1.12432	1.02808	1.12432	1.03513	1.12691	1.07838	1.14631
24.158	1.00811	1.00811	1.17049	1.00811	1.02432	1.14755	1.07838	1.09227
25.09	1.11622	1.11622	1.08221	1.11622	1.1054	1.14631	1.11622	1.10352
26.021	1.11622	1.11622	1.03084	1.11622	1.08919	1.09227	1.07838	1.11171
26.943	1.14324	1.14324	1.10413	1.14324	1.08919	1.10352	0.981081	1.14415
27.874	1.11622	1.11622	1.12691	1.11622	1.07838	1.11171	1.03513	1.11098
28.796	1.06216	1.06216	1.14755	1.06216	1.11622	1.14415	1.14324	1.08982
29.727	0.927027	1.14324	1.14631	0.927027	1.07838	1.11098	1.08919	1.07103
30.659	1.06216	1.06216	1.09227	1.06216	0.981081	1.08919	1.03513	1.09696
31.59	1.06216	1.06216	1.10352	1.06216	1.03513	1.03513	1.10352	1.06942
32.522	1.00811	1.00811	1.11171	1.00811	1.14324	1.14324	1.03513	1.01876
33.453	1.05135	1.15135	1.14415	1.17135	1.08919	1.03513	1.12432	1.13309
34.385	1.11622	1.11622	1.11098	1.11622	1.03513	1.12432	1.00811	1.03513
35.306	1.11622	1.11622	1.08982	1.11622	1.03513	1.00811	1.11622	1.03513
36.228	1.0973	1.14324	1.07103	1.1673	1.12432	1.11622	1.11622	1.12432
37.149	1.06216	1.06216	1.09696	1.06216	1.00811	1.11622	1.14324	1.00811
38.081	1.11622	1.11622	1.06942	1.11622	1.11622	1.14324	1.11622	1.11622
39.012	1.03513	1.03513	1.01876	1.03513	1.11622	1.11622	1.06216	1.11622
39.944	1.06216	1.14324	1.13309	1.06216	1.14324	1.06216	0.927027	1.14324
40.875	1.14324	1.14324	1.08435	1.14324	1.11622	0.927027	1.06216	1.11622
41.797	1.08919	1.08919	1.1492	1.08919	1.06216	1.06216	1.06216	1.06216
42.728	1.06216	1.06216	1.05151	1.06216	0.927027	1.06216	1.00811	0.927027
43.66	1.08649	1.18649	1.01024	1.18649	1.06216	1.00811	1.15135	1.06216
44.591	1.11622	1.11622	1.07485	1.11622	1.06216	1.17135	1.11622	1.06216
45.523	1.14324	0.981081	1.09561	0.981081	1.00811	1.11622	1.11622	1.00811
46.454	1.1054	1.1054	1.11968	1.20541	1.17135	1.11622	1.0973	1.17135
47.386	1.00811	1.00811	1.11445	1.00811	1.11622	1.1673	1.06216	1.11622
48.317	1.11622	1.11622	1.08422	1.11622	1.11622	1.06216	1.11622	1.11622
49.248	1.14324	0.981081	1.10266	0.981081	1.1673	1.11622	1.03513	1.1673
50.18	1.0973	1.1073	1.12059	1.0973	1.06216	1.03513	1.06216	1.06216
51.111	1.1973	1.1973	1.14906	1.1973	1.11622	1.06216	1.14324	1.11622
52.043	1.17027	1.17027	0.987965	1.17027	1.03513	1.14324	1.08919	1.03513
52.964	1.0973	1.1973	1.13751	1.0973	1.06216	1.08919	1.06216	1.06216
53.896	1.02432	1.12432	1.05079	1.12432	1.14324	1.06216	1.10266	1.14324
54.827	1.08919	1.08919	1.08845	1.08919	1.08919	1.18649	1.12059	1.08919
55.759	1.22811	1.5173	1.5173	1.12811	1.18216	1.23622	1.26906	1.18216
56.69	1.37135	1.83622	1.43622	1.37135	1.3173	1.3173	1.36471	1.24432
57.622	1.3173	1.73622	1.43622	1.3173	1.66471	1.5173	1.47232	1.30919
58.553	1.23622	1.92811	1.32811	1.23622	1.67231	1.43622	1.7521	1.32811
59.485	1.23622	1.98216	1.38216	1.23622	1.9521	1.43622	1.97948	1.37135
60.406	1.12811	1.95514	1.45514	1.12811	1.97948	1.32811	2.01902	1.4173
61.328	1.18216	1.98216	1.48216	1.18216	2.07902	1.38216	2.04939	1.43622
62.259	1.15514	2.0173	1.6173	1.15514	2.14939	1.45514	2.08872	1.53622
63.181	1.28216	1.99946	1.77946	1.18216	2.04872	1.48216	2.20636	1.62811
64.112	1.3173	2.08487	1.98487	1.3173	2.00636	1.6173	2.09797	1.78216
65.034	1.47946	2.06595	2.06595	1.47946	1.99797	1.77946	2.07555	1.75513
65.965	1.88487	2.02189	2.06189	1.88487	1.97555	2.08487	2.01308	1.88216
66.897	1.96595	2.08622	1.98622	1.96595	1.91308	2.16595	1.93026	1.9173
67.818	1.91189	2.01865	1.95865	1.91189	1.98026	2.06189	1.90886	1.97946
68.75	2.03622	1.99568	1.94568	2.03622	1.95886	2.08622	1.98319	1.88487
69.681	1.96865	1.92676	1.82676	1.99865	1.95319	2.01865	1.93321	1.96595
70.613	1.99568	1.9646	1.8646	1.89568	1.89321	2.04568	1.87863	1.99189
71.544	1.97676	1.94135	1.74135	1.97676	1.86863	1.82676	1.85877	2.03622
72.476	1.9146	1.89541	1.69541	1.9146	1.90877	1.6646	1.84096	1.96865
73.407	1.87135	1.86027	1.56027	1.87135	1.91096	1.34135	1.73595	1.89568
74.329	1.8254	1.76838	1.46838	1.72541	1.95596	1.2954	1.60141	1.87676
75.26	1.89027	0.833243	1.53324	1.59027	1.87141	1.16027	1.59653	1.9146
76.182	1.79838	1.79838	1.49653	1.39838	1.86653	1.06838	1.6146	1.73513
77.113	1.86324	1.66324	1.44407	1.26324	1.81407	0.933243	1.37135	1.76978
78.034	1.78216	1.58216	1.47491	1.28216	1.70919	1.23622	1.42541	1.52613
78.956	1.69027	1.49027	1.59315	1.29027	1.63622	1.26324	1.29027	1.53945
79.887	1.44432	1.34432	1.43512	1.34432	1.56324	1.23622	1.39838	1.43135
80.819	1.36324	1.36324	1.36979	1.26324	1.47405	1.26324	1.26324	1.39919
81.75	1.26216	1.26216	1.30613	1.16216	1.53513	0.994054	1.06216	1.15389
82.672	1.17027	1.27027	1.31945	1.07027	1.28919	1.03513	1.17027	1.11936
83.62	1.17027	1.17027	1.31135	1.17027	1.00811	1.08919	1.22432	1.22059
84.545	1.08919	1.08919	1.27919	1.08919	1.1973	1.00811	1.14324	1.14072
85.466	1.08919	1.08919	1.15389	1.08919	1.03513	1.1973	1.06216	1.1528
86.388	1.11622	1.11622	1.11936	1.11622	0.981081	1.03513	1.17027	1.11856
87.309	1.14324	1.14324	1.22059	1.14324	1.17027	1.08108	1.17027	1.10254
88.231	0.954054	0.954054	1.14072	0.954054	1.03513	1.17027	1.08919	1.13135
89.152	1.03513	1.03513	1.1528	1.03513	1.17027	1.03513	1.08919	1.1814
90.084	1.08919	1.08919	1.11856	1.08919	0.927027	1.17027	1.11622	1.06413
91.015	1.00811	1.00811	1.10254	1.00811	0.927027	0.987027	1.14324	1.19297
91.947	1.1973	1.1973	1.13135	1.1973	1.11622	0.997027	0.954054	0.966658
92.878	1.03513	1.03513	1.1814	1.03513	1.22432	1.11622	1.03513	1.06879
93.81	0.981081	0.981081	1.06413	0.981081	1.06216	1.22432	1.08919	1.00093
94.731	1.17027	1.17027	1.19297	1.17027	1.11622	1.06216	1.00811	1.07418
95.663	1.03513	1.03513	0.966658	1.03513	1.14324	1.11622	1.1973	1.03336
96.584	1.17027	1.17027	1.06879	1.17027	1.11622	1.14324	1.03513	1.16886
97.516	0.927027	0.927027	1.00093	0.927027	1.14324	1.11622	0.981081	1.18362
98.447	0.927027	0.927027	1.07418	0.927027	0.954054	1.14324	1.17027	1.03079
99.369	1.11622	1.11622	1.03336	1.11622	1.14324	1.05405	1.03513	1.05115
100.3	1.22432	1.22432	1.16886	1.22432	1.11622	1.14324	1.17027	1.1975
101.232	1.06216	1.06216	1.18362	1.06216	0.981081	1.11622	0.927027	1.13963
102.153	1.11622	1.11622	1.03079	1.11622	1.22432	0.981081	0.927027	1.15975
103.084	1.14324	1.14324	1.05115	1.14324	1.17027	1.22432	1.11622	1.07317
104.016	1.11622	1.11622	1.1975	1.11622	1.14324	1.17027	1.22432	1.11622
104.947	1.14324	1.14324	1.13963	1.14324	1.06216	1.14324	1.06216	1.22432
105.869	0.954054	0.954054	1.15975	0.954054	1.11622	1.06216	1.11622	1.06216
106.79	1.14324	1.14324	1.07317	1.14324	1.17027	1.11622	1.14324	1.11622
107.722	1.11622	1.11622	1.09106	1.11622	1.11622	1.17027	1.11622	1.14324
108.643	0.981081	0.981081	1.03346	0.981081	1.22432	1.11622	1.14324	1.11622
109.575	1.22432	1.22432	1.01173	1.22432	1.11622	1.22432	0.954054	1.14324
110.496	1.17027	1.17027	1.04061	1.17027	1.03513	1.11622	1.14324	0.954054
111.428	1.14324	1.14324	1.10275	1.14324	1.14324	1.03513	1.11622	1.14324
112.349	1.06216	1.06216	1.04658	1.06216	1.22432	1.14324	0.981081	1.11622
113.281	1.11622	1.11622	1.01273	1.11622	1.11622	1.22432	1.14324	1.18108
114.212	1.17027	1.17027	1.00012	1.17027	1.11622	1.11622	1.11622	1.22432
115.144	1.11622	1.11622	0.974398	1.11622	1.3054	1.11622	0.981081	1.17027
116.075	1.22432	1.22432	1.02153	1.22432	1.11622	1.3054	1.22432	1.14324
117.076	1.11622	1.11622	1.11253	1.11622	1.17027	1.11622	1.17027	1.06216
118.008	1.03513	1.03513	1.04428	1.03513	1.1973	1.17027	1.14324	1.11622
118.94	1.14324	1.14324	0.944351	1.14324	1.03513	1.1973	1.06216	1.17027
119.861	1.22432	1.22432	1.07379	1.22432	1.14324	1.03513	1.11622	1.11622
120.783	1.11622	1.11622	0.987503	1.11622	1.22432	1.14324	1.17027	1.22432
121.714	1.11622	1.11622	1.03579	1.11622	1.14324	1.22432	1.11622	1.11622
122.646	1.3054	1.3054	1.09501	1.3054	1.11622	1.14324	1.22432	1.03513
123.567	1.11622	1.11622	1.05289	1.11622	1.06216	1.11622	1.11622	1.14324
124.499	1.17027	1.17027	1.0811	1.17027	0.981081	1.06216	1.03513	1.22432
125.42	1.1973	1.1973	1.12601	1.1973	1.17027	0.981081	1.14324	1.11622
126.352	1.03513	1.03513	1.07305	1.03513	1.08919	1.17027	1.22432	1.11622
127.273	1.14324	1.14324	1.04571	1.14324	1.14324	1.08919	1.11622	1.3054
128.205	1.22432	1.22432	0.974267	1.22432	1.11622	1.14324	1.11622	1.11622
129.136	1.14324	1.14324	1.03892	1.14324	1.03892	1.11622	1.3054	1.17027
130.068	1.11622	1.11622	1.06332	1.11622	1.06332	1.00811	1.11622	1.1973
130.989	1.06216	1.06216	0.977653	1.06216	0.977653	1.11622	1.17027	1.03513
131.91	0.981081	0.981081	1.03427	0.981081	1.03427	0.9	1.1973	1.14324
132.878	1.17027	1.17027	1.07253	1.17027	1.07253	1.08919	1.03513	1.22432
133.804	1.08919	1.08919	1.12128	1.08919	1.12128	1.03513	1.14324	1.14324
134.725	1.14324	1.14324	1.08762	1.14324	1.08762	1.08919	1.22432	1.11622
135.656	1.11622	1.11622	1.04944	1.11622	1.04944	1.25135	1.14324	1.06216
136.588	1.00811	1.00811	1.00411	1.00811	1.00411	1.1973	1.11622	0.981081
137.519	1.11622	1.11622	0.967206	1.11622	0.967206	1.06216	1.06216	1.17027
138.451	0.9	0.9	1.02073	0.9	1.02073	1.1973	0.981081	1.08919
139.372	1.03919	1.03919	0.98132	1.03919	0.98132	1.20135	1.12027	1.09324
140.366	0.985135	0.985135	0.950176	0.985135	0.950176	1.17432	1.03919	1.06622
141.295	1.03919	1.03919	0.933959	1.03919	0.933959	1.12027	1.09324	0.958108
142.217	1.20135	1.20135	0.981292	1.20135	0.981292	1.01216	1.06622	1.06622
143.148	1.1473	1.1473	1.05213	1.1473	1.05213	1.12027	0.958108	0.85
144.08	1.01216	1.01216	0.890576	1.01216	0.890576	1.12027	1.06622	1.03919
145.011	1.1473	1.1473	0.926957	1.1473	0.926957	0.985135	0.85	0.985135
145.943	1.20135	1.20135	1.09621	1.20135	1.09621	1.1473	1.03919	1.03919
146.889	1.17432	1.17432	1.09476	1.17432	1.09476	1.20135	0.985135	1.20135
147.816	1.12027	1.12027	0.973349	1.12027	0.973349	1.17432	1.03919	1.1473
148.737	1.01216	1.01216	0.894365	1.01216	0.894365	1.09324	1.20135	1.01216
149.669	1.12027	1.12027	0.983099	1.12027	0.983099	1.17432	1.1473	1.1473
150.59	1.12027	1.12027	1.08708	1.12027	1.08708	1.06622	1.01216	1.20135
151.512	0.985135	0.985135	0.994483	0.985135	0.994483	1.17432	1.1473	1.17432
152.433	1.1473	1.1473	1.02641	1.1473	1.02641	1.1473	1.20135	1.12027
153.365	1.20135	1.20135	1.01375	1.20135	1.01375	1.22838	1.17432	1.01216
154.296	1.17432	1.17432	1.03607	1.17432	1.03607	1.17432	1.12027	1.12027
155.228	1.09324	1.09324	0.995352	1.09324	0.995352	1.06622	1.01216	1.12027
156.159	1.17432	1.17432	0.976793	1.17432	0.976793	1.06622	1.12027	0.985135
157.081	1.06622	1.06622	1.01789	1.06622	1.01789	1.09324	1.12027	1.1473
158.012	1.17432	1.17432	0.981913	1.17432	0.981913	0.958108	0.985135	1.20135
158.934	1.1473	1.1473	1.03617	1.1473	1.03617	1.09324	1.1473	1.17432
159.865	1.22838	1.22838	1.01612	1.22838	1.06622	1.06622	1.20135	1.09324
160.787	1.17432	1.17432	0.997941	1.17432	1.06622	1.1473	1.17432	1.17432
161.708	1.06622	1.06622	0.962833	1.06622	1.09324	1.06622	1.09324	1.06622
162.63	1.06622	1.06622	0.994252	1.06622	0.958108	1.03919	1.17432	1.17432
163.551	1.09324	1.09324	1.01189	1.09324	1.09324	1.01216	1.06622	1.1473
164.483	1.25811	0.958108	1.12317	0.958108	1.06622	1.09324	1.17432	1.22838
165.414	1.09324	1.09324	1.07973	1.09324	1.1473	1.06622	1.1473	1.17432
166.345	1.06622	1.06622	1.05673	1.06622	1.06622	1.28243	1.22838	1.06622
167.277	1.1473	1.1473	0.986901	1.1473	1.03919	1.12027	1.17432	1.06622
168.208	1.06622	1.06622	1.25631	1.06622	1.01216	1.03919	1.06622	1.09324
169.13	1.03919	1.03919	0.921923	1.03919	1.09324	1.28243	1.06622	0.958108
170.061	1.01216	1.01216	1.0816	1.01216	1.06622	1.22838	1.09324	1.09324
170.993	1.09324	1.09324	1.18437	1.09324	1.28243	1.12027	1.05811	1.06622
171.914	1.06622	1.06622	1.02602	1.06622	1.12027	1.17432	1.09324	1.1473
172.836	1.28243	1.18243	0.958754	1.28243	1.03919	1.12027	1.06622	1.06622
173.757	1.12027	1.12027	0.957668	1.12027	1.28243	1.09324	1.1473	1.03919
174.689	1.03919	1.03919	1.08628	1.03919	1.22838	1.12027	1.06622	1.01216
175.61	1.28243	1.28243	0.99379	1.28243	1.12027	1.03919	1.03919	1.09324
176.542	1.22838	1.22838	0.991345	1.22838	1.17432	1.25541	1.01216	1.06622
177.463	1.12027	1.12027	0.993731	1.12027	1.12027	0.985135	1.09324	1.28243
178.395	1.17432	1.17432	1.18177	1.17432	1.09324	1.12027	1.06622	1.12027
179.326	1.12027	1.12027	0.90426	1.12027	1.12027	1.03919	1.28243	1.03919
180.248	1.09324	1.09324	1.09354	1.09324	1.03919	1.12027	1.12027	1.28243
181.179	1.12027	1.12027	0.907342	1.12027	1.25541	1.17432	1.03919	1.22838
182.101	1.03919	1.03919	1.08312	1.03919	0.985135	1.03919	1.28243	1.12027
183.022	1.25541	1.25541	0.94776	1.25541	1.12027	1.09324	1.22838	1.17432
183.954	0.985135	0.985135	0.957972	0.985135	1.03919	0.958108	1.12027	1.12027
184.885	1.12027	1.12027	1.02367	1.12027	1.12027	1.20135	1.17432	1.09324
185.807	1.03919	1.03919	0.947267	1.03919	1.17432	1.03919	1.12027	1.12027
186.738	1.12027	1.12027	0.891069	1.12027	1.03919	1.03919	1.09324	1.03919
187.66	1.17432	1.17432	0.95732	1.17432	1.09324	1.1473	1.12027	1.25541
188.581	1.03919	1.03919	0.912073	1.03919	0.958108	1.12027	1.03919	0.985135
189.512	1.09324	1.09324	0.946949	1.09324	1.20135	1.12027	1.25541	1.12027
190.434	0.958108	0.958108	1.06641	0.958108	1.03919	1.22838	0.985135	1.03919
191.355	1.20135	1.20135	0.96856	1.20135	1.03919	1.06622	1.12027	1.12027
192.277	1.03919	1.03919	0.973162	1.03919	1.1473	1.20135	1.03919	1.17432
193.208	1.03919	1.03919	0.999403	1.03919	1.12027	1.17432	1.12027	1.03919
194.14	1.1473	1.1473	0.908152	1.1473	1.12027	0.958108	1.17432	1.09324
195.061	1.12027	1.12027	1.10332	1.12027	1.22838	1.1473	1.03919	0.958108
195.983	1.12027	1.12027	1.16009	1.12027	1.06622	1.09324	1.09324	1.20135
196.914	1.22838	1.22838	1.03402	1.22838	1.20135	1.01216	0.958108	1.03919
197.836	1.06622	1.06622	0.93571	1.06622	1.17432	0.985135	1.20135	1.03919
198.767	1.20135	1.20135	0.96516	1.20135	0.958108	1.12027	1.03919	1.1473
199.699	1.17432	1.17432	1.03209	1.17432	1.1473	1.09324	1.03919	1.12027
200.62	0.958108	0.958108	0.991418	0.958108	1.09324	1.06622	1.1473	1.12027
201.542	1.1473	1.1473	1.03195	1.1473	1.01216	0.958108	1.12027	1.22838
202.463	1.09324	1.09324	1.01783	1.09324	0.985135	0.958108	1.12027	1.06622
203.385	1.01216	1.01216	1.07007	1.01216	1.12027	1.03919	1.22838	1.20135
204.316	0.985135	0.985135	0.98767	0.985135	1.09324	1.17432	1.06622	1.17432
205.248	1.12027	1.12027	1.04025	1.12027	1.06622	1.1473	1.20135	0.958108
206.179	1.09324	1.09324	0.928173	1.09324	0.958108	1.12027	1.17432	1.1473
207.153	1.06622	1.06622	0.952838	1.06622	0.985135	1.33649	0.958108	1.09324
208.072	0.958108	0.958108	0.964278	0.958108	1.12027	1.22838	1.1473	1.01216
209.007	0.958108	0.958108	1.00784	0.958108	1.09324	1.12027	1.09324	0.985135
209.935	1.03919	1.03919	0.980582	1.03919	1.06622	1.12027	1.01216	1.12027
210.857	1.17432	1.17432	0.994007	1.17432	0.958108	1.03919	0.985135	1.09324
211.788	1.1473	1.1473	1.03535	1.1473	0.958108	1.06622	1.12027	1.06622
212.72	1.12027	1.12027	0.994962	1.12027	1.03919	1.25541	1.09324	0.958108
213.641	1.33649	1.33649	0.991114	1.33649	1.17432	1.33649	1.06622	0.958108
214.562	1.22838	1.22838	0.980596	1.22838	1.1473	1.03919	0.958108	1.03919
215.484	1.12027	1.12027	1.16768	1.12027	1.12027	1.01216	0.958108	1.17432
216.425	1.12027	1.12027	0.9304	1.12027	1.33649	1.09324	1.03919	1.1473
217.357	1.03919	1.03919	1.12692	1.03919	1.22838	1.1473	1.17432	1.12027
218.278	1.06622	1.06622	0.924598	1.06622	1.12027	1.17432	1.1473	1.33649
219.2	1.25541	1.25541	0.994642	1.25541	1.12027	1.17432	1.12027	1.22838
220.131	1.33649	1.33649	0.946457	1.33649	1.03919	1.06622	1.33649	1.12027
221.063	1.03919	1.03919	1.02182	1.03919	1.06622	1.36351	1.22838	1.12027
221.984	1.01216	1.01216	1.03441	1.01216	1.25541	1.01216	1.12027	1.03919
222.906	1.09324	1.09324	1.01345	1.09324	1.33649	1.17432	1.12027	1.06622
223.837	1.1473	1.1473	0.979207	1.1473	1.03919	1.12027	1.03919	1.25541
224.769	1.17432	1.17432	0.966912	1.17432	1.01216	1.03919	1.06622	1.33649
225.7	1.17432	1.17432	1.03315	1.17432	1.09324	1.01216	1.25541	1.03919
226.638	1.06622	1.06622	0.977689	1.06622	1.1473	1.01216	1.33649	1.01216
227.573	1.36351	1.36351	0.989811	1.36351	1.17432	1.12027	1.03919	1.09324
228.495	1.01216	1.01216	1.04947	1.01216	1.17432	1.09324	1.01216	1.1473
229.426	1.17432	1.17432	0.975648	1.17432	1.06622	1.12027	1.09324	1.17432
230.358	1.12027	1.12027	0.908267	1.12027	1.36351	1.01216	1.1473	1.17432
231.279	1.03919	1.03919	1.00319	1.03919	1.01216	1.03919	1.17432	1.06622
232.201	1.01216	1.01216	0.985702	1.01216	1.17432	1.06622	1.17432	1.36351
233.122	1.01216	1.01216	0.883257	1.01216	1.12027	1.1473	1.06622	1.01216
234.044	1.12027	1.12027	0.959795	1.12027	1.03919	1.20135	1.36351	1.17432
234.975	1.09324	1.09324	0.96966	1.09324	1.01216	1.09324	1.01216	1.12027
235.897	1.12027	1.12027	0.96885	1.12027	1.01216	0.985135	1.17432	1.03919
236.828	1.01216	1.01216	1.02058	1.01216	1.12027	1.09324	1.12027	1.01216
237.76	1.03919	1.03919	1.0682	1.03919	1.09324	1.03919	1.03919	1.01216
238.691	1.06622	1.06622	0.911162	1.06622	1.12027	1.1473	1.01216	1.12027
239.612	1.1473	1.1473	0.942364	1.1473	1.01216	1.06622	1.01216	1.09324
240.544	1.20135	1.20135	1.06995	1.20135	1.03919	1.12027	1.12027	1.12027
241.465	1.09324	1.09324	1.04624	1.09324	1.06622	0.985135	1.09324	1.01216
242.387	0.985135	0.985135	0.965046	0.985135	1.1473	1.12027	1.12027	1.03919
243.308	1.09324	1.09324	0.961488	1.09324	1.20135	1.03919	1.01216	1.06622
244.23	1.03919	1.03919	0.989073	1.03919	1.09324	1.20135	1.03919	1.1473
245.151	1.1473	1.1473	1.00649	1.1473	0.985135	1.17432	1.06622	1.20135
246.073	1.06622	1.06622	1.05899	1.06622	1.09324	1.17432	1.1473	1.09324
247.004	1.12027	1.12027	1.0049	1.12027	1.03919	0.985135	1.20135	0.985135
247.936	0.985135	0.985135	0.920664	0.985135	1.1473	1.03919	1.09324	1.09324
248.867	1.12027	1.12027	1.09631	1.12027	1.06622	0.958108	0.985135	1.03919
249.789	1.03919	1.03919	1.046	1.03919	1.12027	1.12027	1.09324	1.1473
250.71	1.20135	1.20135	1.06276	1.20135	0.985135	1.06622	1.03919	1.06622
251.632	1.17432	1.17432	1.10279	1.17432	1.12027	1.06622	1.1473	1.12027
252.563	1.17432	1.17432	1.02152	1.17432	1.03919	1.17432	1.06622	0.985135
253.495	0.985135	0.985135	0.941364	0.985135	1.20135	1.01216	1.12027	1.12027
254.426	1.03919	1.03919	1.06995	1.03919	1.17432	0.904054	0.985135	1.03919
255.358	0.958108	0.958108	1.04624	0.958108	1.17432	1.12027	1.12027	1.20135
256.279	1.12027	1.12027	0.965046	1.12027	0.985135	1.28243	1.03919	1.17432
257.211	1.06622	1.06622	0.961488	1.06622	1.03919	0.904054	1.20135	1.17432
258.142	1.06622	1.06622	0.989073	1.06622	0.958108	1.17432	1.17432	0.985135
259.064	1.17432	1.17432	1.00649	1.17432	1.12027	1.06622	1.17432	1.03919
259.985	1.01216	1.01216	1.05899	1.01216	1.01216	1.1473	0.985135	0.958108
260.917	0.904054	0.904054	1.0049	0.904054	0.904054	1.09324	1.03919	1.12027
261.838	1.12027	1.12027	0.920664	1.12027	1.12027	0.958108	0.958108	1.06622
262.759	1.28243	1.28243	1.09631	1.28243	1.28243	1.09324	1.12027	1.06622
263.691	0.904054	0.904054	1.046	0.904054	0.904054	0.985135	1.06622	1.17432
264.622	1.17432	1.17432	1.06276	1.17432	1.17432	0.958108	1.06622	1.01216
265.554	1.06622	1.06622	1.10279	1.06622	1.06622	1.06622	1.17432	0.904054
266.475	1.1473	1.1473	1.02152	1.1473	1.1473	1.09324	1.01216	1.12027
267.407	1.09324	1.09324	0.941364	1.09324	1.09324	1.1473	0.904054	1.28243
268.338	0.958108	0.958108	1.06995	0.958108	0.958108	1.12027	1.12027	0.904054
269.27	1.09324	1.09324	1.04624	1.09324	1.09324	1.09324	1.28243	1.17432
270.191	0.985135	0.985135	0.965046	0.985135	0.985135	1.09324	0.904054	1.06622
271.113	0.958108	0.958108	0.961488	0.958108	0.958108	1.09324	1.17432	1.1473
272.173	1.06622	1.06622	0.989073	1.06622	1.06622	1.1473	1.06622	1.09324
273.106	1.09324	1.09324	1.00649	1.09324	1.09324	1.1473	1.1473	0.958108
274.037	1.1473	1.1473	1.05899	1.1473	1.1473	1.1473	1.09324	1.09324
274.969	1.12027	1.12027	1.0049	1.12027	1.12027	1.22838	0.958108	0.985135
275.89	1.09324	1.09324	0.920664	1.09324	1.09324	1.17432	1.09324	0.958108
276.812	1.09324	1.09324	1.09631	1.09324	1.09324	1.03919	0.985135	1.06622
277.733	1.09324	1.09324	1.046	1.09324	1.09324	1.20135	0.958108	1.09324
278.655	1.1473	1.1473	1.06276	1.1473	1.1473	1.01216	1.06622	1.1473
279.576	1.1973	1.1973	1.15279	1.1973
280.498	1.1973	1.1973	1.07152	1.1973
281.419	1.27838	1.27838	0.991364	1.27838
282.593	1.22432	1.22432	1.11995	1.22432
283.513	1.08919	1.08919	1.09624	1.08919
284.434	1.25135	1.25135	1.01505	1.25135
285.356	1.06216	1.06216	1.01149	1.06216
286.277	1.17027	1.17027	1.03907	1.17027
287.206	1.22432	1.22432	1.05649	1.22432
288.13	1.27838	1.27838	1.10899	1.27838
289.068	1.03513	1.03513	1.0549	1.03513
289.993	1.25135	1.25135	0.970664	1.25135
290.914	1.27838	1.27838	1.14631	1.27838
291.836	1.14324	1.14324	1.096	1.14324
292.757	1.14324	1.14324	1.11276	1.14324
293.679	1.06216	1.06216	1.15279	1.06216
294.6	1.17027	1.17027	1.07152	1.17027
295.522	1.06216	1.06216	0.991364	1.06216
296.443	1.14324	1.14324	1.07152	1.14324
297.522	1.14324	1.14324	1.11276	1.14324
298.522	1.06216	1.06216	1.15279	1.06216
299.522	1.17027	1.17027	1.07152	1.17027

## Sheet: NR1mE+NR2AmE mitosis (n=8)
Time (s)	cell 1	cell 2	cell 3	cell 4	cell 5	cell 6	cell 7	cell 8
0	1.00811	1.08919	1.10725	1.08919	1.03513	1.08065	1.1054	1.02432
0.921	1.03513	1.03513	1.07524	1.03513	1.00811	1.01353	1.08919	1.1054
1.853	1.00811	1.03513	1.06811	1.03513	1.03513	1.04185	1.08919	1.08919
2.774	1.03513	0.981081	1.01418	0.981081	1.03513	1.12779	1.07838	1.08919
3.706	1.03513	1.00811	1.10956	1.00811	1.08919	1.14108	1.11622	1.07838
4.627	1.08919	1.03513	1.03513	1.03513	1.04185	1.03513	1.17838	1.11622
5.569	1.03513	1.00811	1.03513	1.03513	1.12779	1.03513	0.981081	1.07838
6.5	1.02432	1.03513	1.08919	1.08919	1.14108	1.08919	1.03513	1.07838
7.432	1.1054	1.03513	1.03513	1.03513	1.05745	1.03513	1.08919	1.11622
8.353	1.08919	1.08919	1.22432	1.22432	1.10834	1.22432	1.03513	1.12432
9.285	1.08919	1.03513	1.3054	1.3054	1.10634	1.3054	1.03513	1.1054
10.216	1.07838	1.02432	1.08919	1.08919	1.0596	1.08919	0.981081	1.08919
11.148	1.11622	1.1054	1.08919	1.08919	1.11667	1.08919	1.00811	1.08919
12.079	1.07838	1.08919	1.27838	1.27838	1.04435	1.27838	1.03513	1.17838
13.011	1.08919	1.08919	1.11622	1.11622	1.04817	1.11622	1.00811	1.11622
13.932	1.07838	1.07838	1.27838	1.27838	1.1197	1.27838	1.03513	1.17838
14.864	1.11622	1.11622	0.981081	0.981081	1.21436	0.981081	1.03513	0.981081
15.795	1.17838	1.07838	1.03513	1.03513	1.12212	1.03513	1.08919	1.03513
16.717	0.981081	0.981081	1.14324	1.14324	1.17107	1.14324	1.03513	1.02808
17.648	1.03513	1.03513	1.08919	1.08919	1.17268	1.08919	1.02432	1.17049
18.58	1.14324	1.14324	1.03513	1.03513	1.09841	1.03513	1.1054	1.08221
19.511	1.08919	1.08919	1.00811	0.981081	1.06659	1.00811	1.08919	1.03084
20.432	1.03513	1.03513	1.03513	1.03513	1.08231	1.03513	1.08919	1.10413
21.364	1.00811	1.02432	1.00811	1.22432	1.02808	1.00811	1.07838	1.12691
22.295	1.03513	1.1054	1.03513	1.00811	1.17049	1.03513	1.11622	1.14755
23.227	1.00811	1.08919	1.03513	1.11622	1.08221	1.03513	1.07838	1.14631
24.158	1.03513	1.08919	1.08919	1.11622	1.03084	1.08919	1.07838	1.09227
25.09	1.03513	1.07838	1.03513	1.14324	1.10413	1.03513	1.11622	1.10352
26.021	1.08919	1.11622	1.02432	1.11622	1.12691	1.02432	1.07838	1.11171
26.943	1.03513	1.07838	1.1054	1.06216	1.14755	1.1054	0.981081	1.14415
27.874	1.02432	1.07838	1.08919	0.927027	1.14631	1.08919	1.03513	1.11098
28.796	1.1054	1.11622	1.08919	1.06216	1.19226	1.08919	1.14324	1.08982
29.727	1.08919	0.927027	1.07838	1.06216	1.10352	1.07838	1.08919	1.07103
30.659	1.08919	1.06216	1.11622	1.00811	1.11171	1.11622	1.03513	1.09696
31.59	1.07838	1.06216	1.07838	1.25135	1.14415	1.07838	0.9	1.06942
32.522	1.11622	1.00811	1.11622	1.11622	1.11098	1.11622	1.03513	1.01876
33.453	1.07838	1.15135	1.11622	1.11622	1.08982	1.11622	1.12432	1.13309
34.385	1.11622	1.11622	1.1973	1.1973	1.07103	1.1973	1.00811	1.03513
35.306	1.11622	1.11622	1.06216	1.06216	1.09696	1.06216	1.11622	1.03513
36.228	1.0973	1.0973	1.11622	1.11622	1.06942	1.11622	1.11622	1.12432
37.149	1.06216	1.06216	1.03513	1.03513	1.01876	1.03513	1.14324	1.00811
38.081	1.11622	1.11622	1.06216	1.06216	1.13309	1.06216	1.11622	1.11622
39.012	1.03513	1.03513	1.14324	1.14324	1.08435	1.14324	1.06216	1.11622
39.944	1.06216	1.06216	1.08919	1.08919	1.1492	1.08919	0.927027	1.14324
40.875	1.14324	1.14324	1.06216	1.06216	1.05151	1.06216	1.06216	1.11622
41.797	1.08919	1.08919	1.38649	1.38649	1.01024	1.38649	1.06216	1.06216
42.728	1.06216	1.06216	1.11622	1.11622	1.07485	1.11622	1.00811	0.927027
43.66	1.08649	1.18649	0.981081	0.981081	1.09561	0.981081	1.15135	1.06216
44.591	1.11622	1.11622	1.3054	1.3054	1.11968	1.3054	1.11622	1.06216
45.523	0.981081	0.981081	1.00811	1.00811	1.11445	1.00811	1.11622	1.00811
46.454	1.1054	1.1054	1.11622	1.11622	1.08422	1.11622	1.0973	1.17135
47.386	1.00811	1.00811	0.981081	0.981081	1.10266	0.981081	1.06216	1.11622
48.317	1.11622	1.11622	1.08422	1.11622	1.11622	1.06216	1.11622	1.11622
49.248	0.981081	0.981081	1.10266	0.981081	1.1673	1.11622	1.03513	1.1673
50.18	1.0973	1.1073	1.12059	1.0973	1.06216	1.03513	1.06216	1.06216
51.111	1.1973	1.1973	1.14906	1.1973	1.11622	1.06216	1.14324	1.11622
52.043	1.17027	1.17027	0.987965	1.17027	1.03513	1.14324	1.08919	1.03513
52.964	1.0973	1.1973	1.13751	1.0973	1.06216	1.08919	1.06216	1.06216
53.896	1.02432	1.12432	1.05079	1.12432	1.14324	1.06216	1.10266	1.14324
54.827	1.08919	1.08919	1.08845	1.08919	1.08919	1.18649	1.12059	1.08919
55.759	1.12811	1.12811	1.28079	1.12811	1.18216	1.23622	1.26906	1.18216
56.69	1.37135	1.37135	1.35462	1.37135	1.3173	1.3173	1.36471	1.24432
57.622	1.3173	1.3173	1.4647	1.3173	1.47946	1.47946	1.47232	1.30919
58.553	1.23622	1.23622	1.47232	1.23622	1.88487	1.68487	1.7521	1.32811
59.485	1.23622	1.23622	1.7521	1.23622	1.96595	1.96595	1.97948	1.37135
60.406	1.12811	1.12811	1.77948	1.12811	1.91189	2.11189	2.01902	1.4173
61.328	1.18216	1.18216	1.97902	1.18216	2.23622	2.23622	2.04939	1.43622
62.259	1.15514	1.15514	1.94939	1.15514	1.66865	1.86865	2.08872	1.53622
63.181	1.18216	1.18216	2.04872	1.18216	1.69568	1.69568	2.20636	1.62811
64.112	1.3173	1.3173	2.10636	1.3173	1.77676	1.57676	2.09797	1.78216
65.034	1.47946	1.47946	1.99797	1.47946	1.6146	1.6146	2.07555	1.75513
65.965	1.88487	1.88487	2.07555	1.88487	1.37135	1.37135	2.21307	1.88216
66.897	1.96595	1.96595	2.21307	1.96595	1.42541	1.42541	2.13026	1.9173
67.818	1.91189	1.91189	2.13026	1.91189	1.34432	1.29027	2.10886	1.97946
68.75	2.23622	2.23622	2.00886	2.23622	1.27389	1.39838	2.08319	1.88487
69.681	1.66865	1.66865	2.10319	1.66865	1.26324	1.26324	2.03321	1.96595
70.613	1.69568	1.69568	2.08321	1.69568	1.18216	1.29027	1.97863	1.91189
71.544	1.77676	1.77676	2.17863	1.77676	1.29027	1.34432	1.95877	2.23622
72.476	1.6146	1.6146	1.95877	1.6146	1.34432	1.26324	1.84096	1.66865
73.407	1.37135	1.37135	1.84096	1.37135	1.26324	1.18216	1.93596	1.69568
74.329	1.42541	1.42541	1.93596	1.42541	1.18216	1.29027	1.90141	1.77676
75.26	1.29027	1.29027	1.90141	1.29027	1.29027	1.29027	1.89653	1.6146
76.182	1.39838	1.39838	1.89653	1.39838	1.29027	1.20919	1.6146	1.53513
77.113	1.26324	1.26324	1.74407	1.26324	1.20919	1.20919	1.37135	1.56978
78.034	1.18216	1.18216	1.87491	1.18216	1.20919	1.23622	1.42541	1.42613
78.956	1.29027	1.29027	1.59315	1.29027	1.23622	1.26324	1.29027	1.53945
79.887	1.34432	1.34432	1.53513	1.34432	1.26324	1.23622	1.39838	1.43135
80.819	1.26324	1.26324	1.56978	1.26324	1.07405	1.26324	1.26324	1.39919
81.75	1.06216	1.06216	1.30613	1.06216	1.03513	0.994054	1.06216	1.15389
82.672	1.17027	1.17027	1.41945	1.17027	1.08919	1.03513	1.17027	1.11936
83.62	1.17027	1.17027	1.31135	1.17027	1.00811	1.08919	1.22432	1.22059
84.545	1.08919	1.08919	1.27919	1.08919	1.1973	1.00811	1.14324	1.14072
85.466	1.08919	1.08919	1.15389	1.08919	1.03513	1.1973	1.06216	1.1528
86.388	1.11622	1.11622	1.11936	1.11622	0.981081	1.03513	1.17027	1.11856
87.309	1.14324	1.14324	1.22059	1.14324	1.17027	1.08108	1.17027	1.10254
88.231	0.954054	0.954054	1.14072	0.954054	1.03513	1.17027	1.08919	1.13135
89.152	1.03513	1.03513	1.1528	1.03513	1.17027	1.03513	1.08919	1.1814
90.084	1.08919	1.08919	1.11856	1.08919	0.927027	1.17027	1.11622	1.06413
91.015	1.00811	1.00811	1.10254	1.00811	0.927027	0.987027	1.14324	1.19297
91.947	1.1973	1.1973	1.13135	1.1973	1.11622	0.997027	0.954054	0.966658
92.878	1.03513	1.03513	1.1814	1.03513	1.22432	1.11622	1.03513	1.06879
93.81	0.981081	0.981081	1.06413	0.981081	1.06216	1.22432	1.08919	1.00093
94.731	1.17027	1.17027	1.19297	1.17027	1.11622	1.06216	1.00811	1.07418
95.663	1.03513	1.03513	0.966658	1.03513	1.14324	1.11622	1.1973	1.03336
96.584	1.17027	1.17027	1.06879	1.17027	1.11622	1.14324	1.03513	1.16886
97.516	0.927027	0.927027	1.00093	0.927027	1.14324	1.11622	0.981081	1.18362
98.447	0.927027	0.927027	1.07418	0.927027	0.954054	1.14324	1.17027	1.03079
99.369	1.11622	1.11622	1.03336	1.11622	1.14324	1.05405	1.03513	1.05115
100.3	1.22432	1.22432	1.16886	1.22432	1.22432	1.16886	1.22432	1.1975
101.232	1.06216	1.06216	1.18362	1.06216	1.06216	1.18362	1.06216	1.13963
102.153	1.11622	1.11622	1.03079	1.11622	1.11622	1.03079	1.11622	1.15975
103.084	1.14324	1.14324	1.05115	1.14324	1.14324	1.05115	1.14324	1.07317
104.016	1.11622	1.11622	1.1975	1.11622	1.11622	1.1975	1.11622	1.11622
104.947	1.14324	1.14324	1.13963	1.14324	1.14324	1.13963	1.14324	1.22432
105.869	0.954054	0.954054	1.15975	0.954054	0.954054	1.15975	0.954054	1.06216
106.79	1.14324	1.14324	1.07317	1.14324	1.14324	1.07317	1.14324	1.11622
107.722	1.11622	1.11622	1.09106	1.11622	1.11622	1.09106	1.11622	1.14324
108.643	0.981081	0.981081	1.03346	0.981081	0.981081	1.03346	0.981081	1.11622
109.575	1.22432	1.22432	1.01173	1.22432	1.22432	1.01173	1.22432	1.14324
110.496	1.17027	1.17027	1.04061	1.17027	1.17027	1.04061	1.17027	0.954054
111.428	1.14324	1.14324	1.10275	1.14324	1.14324	1.10275	1.14324	1.14324
112.349	1.06216	1.06216	1.04658	1.06216	1.06216	1.04658	1.06216	1.11622
113.281	1.11622	1.11622	1.01273	1.11622	1.11622	1.01273	1.11622	1.18108
114.212	1.17027	1.17027	1.00012	1.17027	1.17027	1.00012	1.17027	1.22432
115.144	1.11622	1.11622	0.974398	1.11622	1.11622	0.974398	1.11622	1.17027
116.075	1.22432	1.22432	1.02153	1.22432	1.22432	1.02153	1.22432	1.14324
117.076	1.11622	1.11622	1.11253	1.11622	1.11622	1.11253	1.11622	1.06216
118.008	1.03513	1.03513	1.04428	1.03513	1.03513	1.04428	1.03513	1.11622
118.94	1.14324	1.14324	0.944351	1.14324	1.14324	0.944351	1.14324	1.17027
119.861	1.22432	1.22432	1.07379	1.22432	1.22432	1.07379	1.22432	1.11622
120.783	1.11622	1.11622	0.987503	1.11622	1.11622	0.987503	1.11622	1.22432
121.714	1.11622	1.11622	1.03579	1.11622	1.11622	1.03579	1.11622	1.11622
122.646	1.3054	1.3054	1.09501	1.3054	1.3054	1.09501	1.3054	1.03513
123.567	1.11622	1.11622	1.05289	1.11622	1.11622	1.05289	1.11622	1.14324
124.499	1.17027	1.17027	1.0811	1.17027	1.17027	1.0811	1.17027	1.22432
125.42	1.1973	1.1973	1.12601	1.1973	1.1973	1.12601	1.1973	1.11622
126.352	1.03513	1.03513	1.07305	1.03513	1.03513	1.07305	1.03513	1.11622
127.273	1.14324	1.14324	1.04571	1.14324	1.14324	1.04571	1.14324	1.3054
128.205	1.22432	1.22432	0.974267	1.22432	1.22432	0.974267	1.22432	1.11622
129.136	1.14324	1.14324	1.03892	1.14324	1.14324	1.03892	1.14324	1.17027
130.068	1.11622	1.11622	1.06332	1.11622	1.11622	1.06332	1.11622	1.1973
130.989	1.06216	1.06216	0.977653	1.06216	1.06216	0.977653	1.06216	1.03513
131.91	0.981081	0.981081	1.03427	0.981081	0.981081	1.03427	0.981081	1.14324
132.878	1.17027	1.17027	1.07253	1.17027	1.17027	1.07253	1.17027	1.22432
133.804	1.08919	1.08919	1.12128	1.08919	1.08919	1.12128	1.08919	1.14324
134.725	1.14324	1.14324	1.08762	1.14324	1.14324	1.08762	1.14324	1.11622
135.656	1.11622	1.11622	1.04944	1.11622	1.11622	1.04944	1.11622	1.06216
136.588	1.00811	1.00811	1.00411	1.00811	1.00811	1.00411	1.00811	0.981081
137.519	1.11622	1.11622	0.967206	1.11622	1.11622	0.967206	1.11622	1.17027
138.451	0.9	0.9	1.02073	0.9	0.9	1.02073	0.9	1.08919
139.372	1.03919	1.03919	0.98132	1.08919	1.08919	1.03132	1.08919	1.09324
140.366	0.985135	0.985135	0.950176	1.03513	1.03513	1.00018	1.03513	1.06622
141.295	1.03919	1.03919	0.933959	1.08919	1.08919	0.983959	1.08919	0.958108
142.217	1.20135	1.20135	0.981292	1.25135	1.25135	1.03129	1.25135	1.06622
143.148	1.1473	1.1473	1.05213	1.1973	1.1973	1.10213	1.1973	0.85
144.08	1.01216	1.01216	0.890576	1.06216	1.06216	0.940576	1.06216	1.03919
145.011	1.1473	1.1473	0.926957	1.1973	1.1973	0.976957	1.1973	0.985135
145.943	1.20135	1.20135	1.09621	1.25135	1.25135	1.14621	1.25135	1.03919
146.889	1.17432	1.17432	1.09476	1.22432	1.22432	1.14476	1.22432	1.20135
147.816	1.12027	1.12027	0.973349	1.17027	1.17027	1.02335	1.17027	1.1473
148.737	1.01216	1.01216	0.894365	1.06216	1.06216	0.944365	1.06216	1.01216
149.669	1.12027	1.12027	0.983099	1.17027	1.17027	1.0331	1.17027	1.1473
150.59	1.12027	1.12027	1.08708	1.17027	1.17027	1.13708	1.17027	1.20135
151.512	0.985135	0.985135	0.994483	1.03513	1.03513	1.04448	1.03513	1.17432
152.433	1.1473	1.1473	1.02641	1.1973	1.1973	1.07641	1.1973	1.12027
153.365	1.20135	1.20135	1.01375	1.25135	1.25135	1.06375	1.25135	1.01216
154.296	1.17432	1.17432	1.03607	1.22432	1.22432	1.08607	1.22432	1.12027
155.228	1.09324	1.09324	0.995352	1.14324	1.14324	1.04535	1.14324	1.12027
156.159	1.17432	1.17432	0.976793	1.22432	1.22432	1.02679	1.22432	0.985135
157.081	1.06622	1.06622	1.01789	1.11622	1.11622	1.06789	1.11622	1.1473
158.012	1.17432	1.17432	0.981913	1.22432	1.22432	1.03191	1.22432	1.20135
158.934	1.1473	1.1473	1.03617	1.1973	1.1973	1.08617	1.1973	1.17432
159.865	1.22838	1.22838	1.01612	1.27838	1.27838	1.06612	1.27838	1.09324
160.787	1.17432	1.17432	0.997941	1.22432	1.22432	1.04794	1.22432	1.17432
161.708	1.06622	1.06622	0.962833	1.11622	1.11622	1.01283	1.11622	1.06622
162.63	1.06622	1.06622	0.994252	1.11622	1.11622	1.04425	1.11622	1.17432
163.551	1.09324	1.09324	1.01189	1.14324	1.14324	1.06189	1.14324	1.1473
164.483	0.958108	0.958108	0.923167	1.00811	1.00811	0.973167	1.00811	1.22838
165.414	1.09324	1.09324	1.07973	1.14324	1.14324	1.12973	1.14324	1.17432
166.345	1.06622	1.06622	1.05673	1.11622	1.11622	1.10673	1.11622	1.06622
167.277	1.1473	1.1473	0.886901	1.1973	1.1973	0.936901	1.1973	1.06622
168.208	1.06622	1.06622	0.95631	1.11622	1.11622	1.00631	1.11622	1.09324
169.13	1.03919	1.03919	0.921923	1.08919	1.08919	0.971923	1.08919	0.958108
170.061	1.01216	1.01216	1.0816	1.06216	1.06216	1.1316	1.06216	1.09324
170.993	1.09324	1.09324	0.984371	1.14324	1.14324	1.03437	1.14324	1.06622
171.914	1.06622	1.06622	1.02602	1.11622	1.11622	1.07602	1.11622	1.1473
172.836	1.28243	1.28243	0.958754	1.33243	1.33243	1.00875	1.33243	1.06622
173.757	1.12027	1.12027	0.957668	1.17027	1.17027	1.00767	1.17027	1.03919
174.689	1.03919	1.03919	1.08628	1.08919	1.08919	1.13628	1.08919	1.01216
175.61	1.28243	1.28243	0.99379	1.33243	1.33243	1.04379	1.33243	1.09324
176.542	1.22838	1.22838	0.991345	1.27838	1.27838	1.04134	1.27838	1.06622
177.463	1.12027	1.12027	0.993731	1.17027	1.17027	1.04373	1.17027	1.28243
178.395	1.17432	1.17432	0.981768	1.22432	1.22432	1.03177	1.22432	1.12027
179.326	1.12027	1.12027	0.90426	1.17027	1.17027	0.95426	1.17027	1.03919
180.248	1.09324	1.09324	0.993542	1.14324	1.14324	1.04354	1.14324	1.28243
181.179	1.12027	1.12027	0.907342	1.12027	1.25541	1.17432	1.03919	1.22838
182.101	1.03919	1.03919	1.08312	1.03919	0.985135	1.03919	1.28243	1.12027
183.022	1.25541	1.25541	0.94776	1.25541	1.12027	1.09324	1.22838	1.17432
183.954	0.985135	0.985135	0.957972	0.985135	1.03919	0.958108	1.12027	1.12027
184.885	1.12027	1.12027	1.02367	1.12027	1.12027	1.20135	1.17432	1.09324
185.807	1.03919	1.03919	0.947267	1.03919	1.17432	1.03919	1.12027	1.12027
186.738	1.12027	1.12027	0.891069	1.12027	1.03919	1.03919	1.09324	1.03919
187.66	1.17432	1.17432	0.95732	1.17432	1.09324	1.1473	1.12027	1.25541
188.581	1.03919	1.03919	0.912073	1.03919	0.958108	1.12027	1.03919	0.985135
189.512	1.09324	1.09324	0.946949	1.09324	1.20135	1.12027	1.25541	1.12027
190.434	0.958108	0.958108	1.06641	0.958108	1.03919	1.22838	0.985135	1.03919
191.355	1.20135	1.20135	0.96856	1.20135	1.03919	1.06622	1.12027	1.12027
192.277	1.03919	1.03919	0.973162	1.03919	1.1473	1.20135	1.03919	1.17432
193.208	1.03919	1.03919	0.999403	1.03919	1.12027	1.17432	1.12027	1.03919
194.14	1.1473	1.1473	0.908152	1.1473	1.12027	0.958108	1.17432	1.09324
195.061	1.12027	1.12027	1.10332	1.12027	1.22838	1.1473	1.03919	0.958108
195.983	1.12027	1.12027	1.16009	1.12027	1.06622	1.09324	1.09324	1.20135
196.914	1.22838	1.22838	1.03402	1.22838	1.20135	1.01216	0.958108	1.03919
197.836	1.06622	1.06622	0.93571	1.06622	1.17432	0.985135	1.20135	1.03919
198.767	1.20135	1.20135	0.96516	1.20135	1.03513	1.03513	1.04185	1.03513
199.699	1.17432	1.17432	1.03209	1.17432	1.03513	1.03513	1.12779	1.03513
200.62	0.958108	0.958108	0.991418	0.958108	1.08919	1.08919	1.14108	1.08919
201.542	1.1473	1.1473	1.03195	1.1473	1.03513	1.03513	1.05745	1.03513
202.463	1.09324	1.09324	1.01783	1.09324	1.22432	1.22432	1.10834	1.22432
203.385	1.01216	1.01216	1.07007	1.01216	1.3054	1.3054	1.10634	1.3054
204.316	0.985135	0.985135	0.98767	0.985135	1.08919	1.08919	1.0596	1.08919
205.248	1.12027	1.12027	1.04025	1.12027	1.08919	1.08919	1.11667	1.08919
206.179	1.09324	1.09324	0.928173	1.09324	1.27838	1.27838	1.04435	1.27838
207.153	1.06622	1.06622	0.952838	1.06622	1.11622	1.11622	1.04817	1.11622
208.072	0.958108	0.958108	0.964278	0.958108	1.27838	1.27838	1.1197	1.27838
209.007	0.958108	0.958108	1.00784	0.958108	0.981081	0.981081	1.21436	0.981081
209.935	1.03919	1.03919	0.980582	1.03919	1.03513	1.03513	1.12212	1.03513
210.857	1.17432	1.17432	0.994007	1.17432	1.14324	1.14324	1.17107	1.14324
211.788	1.1473	1.1473	1.03535	1.1473	1.08919	1.08919	1.17268	1.08919
212.72	1.12027	1.12027	0.994962	1.12027	1.03513	1.03513	1.09841	1.03513
213.641	1.33649	1.33649	0.991114	1.33649	1.02432	0.9	1.06659	0.975648
214.562	1.22838	1.22838	0.980596	1.22838	1.1054	1.03513	1.08231	1.03513
215.484	1.12027	1.12027	1.16768	1.12027	1.08919	1.22432	1.02808	1.22432
216.425	1.12027	1.12027	1.02432	1.12027	1.08919	1.00811	1.17049	1.00811
217.357	1.03919	1.03919	1.1054	1.03919	1.07838	1.11622	1.08221	1.11622
218.278	1.06622	1.06622	1.08919	1.06622	1.11622	1.11622	1.03084	1.11622
219.2	1.25541	1.25541	1.08919	1.25541	1.07838	1.14324	1.10413	1.14324
220.131	1.33649	1.33649	1.07838	1.33649	1.07838	1.11622	1.12691	1.11622
221.063	1.03919	1.03919	1.11622	1.03919	1.11622	1.06216	1.14755	1.06216
221.984	1.01216	1.01216	1.07838	1.01216	0.927027	0.927027	1.14631	0.927027
222.906	1.09324	1.09324	1.07838	1.09324	1.06216	1.06216	1.19226	1.06216
223.837	1.1473	1.1473	1.11622	1.1473	1.06216	1.06216	1.10352	1.06216
224.769	1.17432	1.17432	0.966912	1.17432	1.00811	1.00811	1.11171	1.00811
225.7	1.17432	1.17432	1.03315	1.17432	1.25135	1.25135	1.14415	1.25135
226.638	1.06622	1.06622	0.977689	1.06622	1.11622	1.11622	1.11098	1.11622
227.573	1.36351	1.36351	0.989811	1.36351	1.11622	1.11622	1.08982	1.11622
228.495	1.01216	1.01216	1.04947	1.01216	1.1973	1.1973	1.07103	1.1973
229.426	1.17432	1.17432	0.975648	1.17432	1.06216	1.06216	1.09696	1.06216
230.358	1.12027	1.12027	0.908267	1.12027	1.11622	1.11622	1.06942	1.11622
231.279	1.03919	1.03919	1.00319	1.03919	1.03513	1.03513	1.01876	1.03513
232.201	1.01216	1.01216	0.985702	1.01216	1.06216	1.06216	1.13309	1.06216
233.122	1.01216	1.01216	0.883257	1.01216	1.14324	1.14324	1.08435	1.14324
234.044	1.12027	1.12027	0.959795	1.12027	1.08919	1.08919	1.1492	1.08919
234.975	1.09324	1.09324	0.96966	1.09324	1.06216	1.06216	1.05151	1.06216
235.897	1.12027	1.12027	0.96885	1.12027	1.38649	1.38649	1.01024	1.38649
236.828	1.01216	1.01216	1.02058	1.01216	1.11622	1.11622	1.07485	1.11622
237.76	1.03919	1.03919	1.0682	1.03919	0.981081	0.981081	1.09561	0.981081
238.691	1.06622	1.06622	0.911162	1.06622	1.3054	1.3054	1.11968	1.3054
239.612	1.1473	1.1473	0.942364	1.1473	1.00811	1.00811	1.11445	1.00811
240.544	1.20135	1.20135	1.06995	1.20135	1.11622	1.11622	1.08422	1.11622
241.465	1.09324	1.09324	1.04624	1.09324	0.981081	0.981081	1.10266	0.981081
242.387	0.985135	0.985135	0.965046	0.985135	1.1473	1.12027	1.12027	1.03919
243.308	1.09324	1.09324	0.961488	1.09324	1.20135	1.03919	1.01216	1.06622
244.23	1.03919	1.03919	0.989073	1.03919	1.09324	1.20135	1.03919	1.1473
245.151	1.1473	1.1473	1.00649	1.1473	0.985135	1.17432	1.06622	1.20135
246.073	1.06622	1.06622	1.05899	1.06622	1.09324	1.17432	1.1473	1.09324
247.004	1.12027	1.12027	1.0049	1.12027	1.03919	0.985135	1.20135	0.985135
247.936	0.985135	0.985135	0.920664	0.985135	1.1473	1.03919	1.09324	1.09324
248.867	1.12027	1.12027	1.09631	1.12027	1.06622	0.958108	0.985135	1.03919
249.789	1.03919	1.03919	1.046	1.03919	1.12027	1.12027	1.09324	1.1473
250.71	1.20135	1.20135	1.06276	1.20135	0.985135	1.06622	1.03919	1.06622
251.632	1.17432	1.17432	1.10279	1.17432	1.12027	1.06622	1.1473	1.12027
252.563	1.17432	1.17432	1.02152	1.17432	1.03919	1.17432	1.06622	0.985135
253.495	0.985135	0.985135	0.941364	0.985135	1.20135	1.01216	1.12027	1.12027
254.426	1.03919	1.03919	1.06995	1.03919	1.17432	0.904054	0.985135	1.03919
255.358	0.958108	0.958108	1.04624	0.958108	1.17432	1.12027	1.12027	1.20135
256.279	1.12027	1.12027	0.965046	1.12027	0.985135	1.28243	1.03919	1.17432
257.211	1.06622	1.06622	0.961488	1.06622	1.03919	0.904054	1.20135	1.17432
258.142	1.06622	1.06622	0.989073	1.06622	0.958108	1.17432	1.17432	0.985135
259.064	1.03513	1.03513	1.04185	1.03513	1.12027	1.06622	1.17432	1.03919
259.985	1.03513	1.03513	1.12779	1.03513	1.01216	1.1473	0.985135	0.958108
260.917	1.08919	1.08919	1.14108	1.08919	0.904054	1.09324	1.03919	1.12027
261.838	1.03513	1.03513	1.05745	1.03513	1.12027	0.958108	0.958108	1.06622
262.759	1.22432	1.22432	1.10834	1.22432	1.28243	1.09324	1.12027	1.06622
263.691	1.3054	1.3054	1.10634	1.3054	0.904054	0.985135	1.06622	1.17432
264.622	1.08919	1.08919	1.0596	1.08919	1.17432	0.958108	1.06622	1.01216
265.554	1.08919	1.08919	1.11667	1.08919	1.06622	1.06622	1.17432	0.904054
266.475	1.27838	1.27838	1.04435	1.27838	1.1473	1.09324	1.01216	1.12027
267.407	1.11622	1.11622	1.04817	1.11622	1.09324	1.1473	0.904054	1.28243
268.338	1.27838	1.27838	1.1197	1.27838	0.958108	1.12027	1.12027	0.904054
269.27	0.981081	0.981081	1.21436	0.981081	1.09324	1.09324	1.28243	1.17432
270.191	1.03513	1.03513	1.12212	1.03513	0.985135	1.09324	0.904054	1.06622
271.113	1.14324	1.14324	1.17107	1.14324	0.958108	1.09324	1.17432	1.1473
272.173	1.08919	1.08919	1.17268	1.08919	1.06622	1.1473	1.06622	1.09324
273.106	1.03513	1.03513	1.09841	1.03513	1.09324	1.1473	1.1473	0.958108
274.037	1.06622	0.975648	1.06659	0.9	1.1473	1.1473	1.09324	1.09324
274.969	1.09324	1.03513	1.08231	1.03513	1.12027	1.22838	0.958108	0.985135
275.89	1.1473	1.22432	1.02808	1.22432	1.09324	1.17432	1.09324	0.958108
276.812	1.12027	1.00811	1.17049	1.00811	1.09324	1.03919	0.985135	1.06622
277.733	1.09324	1.11622	1.08221	1.11622	1.09324	1.20135	0.958108	1.09324
278.655	1.09324	1.11622	1.03084	1.11622	1.1473	1.01216	1.06622	1.1473
279.576	1.14324	1.14324	1.10413	1.14324	1.09324	1.03513	1.00811	1.14108
280.498	1.11622	1.11622	1.12691	1.11622	1.09324	1.03513	1.25135	1.05745
281.419	1.06216	1.06216	1.14755	1.06216	1.1473	1.08919	1.11622	1.10834
282.593	0.927027	0.927027	1.14631	0.927027	1.1473	1.03513	1.11622	1.10634
283.513	1.06216	1.06216	1.19226	1.06216	1.1473	1.22432	1.1973	1.0596
284.434	1.06216	1.06216	1.10352	1.06216	1.22838	1.3054	1.06216	1.11667
285.356	1.00811	1.00811	1.11171	1.00811	1.17432	1.08919	1.17049	1.04435
286.277	1.25135	1.25135	1.14415	1.25135	1.03919	1.08919	1.11622	0.927027
287.206	1.11622	1.11622	1.11098	1.11622	1.09324	1.27838	1.17049	1.06216
288.13	1.11622	1.11622	1.08982	1.11622	1.09324	1.11622	1.08221	1.06216
289.068	1.1973	1.1973	1.07103	1.1973	1.1473	1.27838	1.03084	1.14108
289.993	1.06216	1.06216	1.09696	1.06216	1.1473	1.17049	1.10413	1.05745
290.914	1.11622	1.11622	1.06942	1.11622	1.1473	1.17049	1.12691	1.10834
291.836	1.03513	1.03513	1.01876	1.03513	1.22838	1.08221	1.14755	1.10634
292.757	1.06216	1.06216	1.13309	1.06216	1.17432	1.03084	1.14631	1.14108
293.679	1.14324	1.14324	1.08435	1.14324	1.03919	1.10413	1.19226	1.05745
294.6	1.08919	1.08919	1.1492	1.08919	1.14324	1.12691	1.10352	1.10834
295.522	1.06216	1.06216	1.05151	1.06216	1.11622	1.14755	1.03513	1.10634
296.443	1.38649	1.38649	1.01024	1.38649	1.06216	1.14631	1.03513	1.0596
297.522	1.11622	1.11622	1.07485	1.11622	0.927027	1.19226	1.08919	1.11667
298.522	0.981081	0.981081	1.09561	0.981081	1.06216	1.10352	1.03513	1.04435
299.522	1.3054	1.3054	1.11968	1.3054	1.06216	1.11171	1.22432	1.04435

## Sheet: NR1mE+NR2Awt interphase (n=14)
Time (s)	cell 1	cell 2	cell 3	cell 4	cell 5	cell 6	cell 7	cell 8	cell 9	cell 10	cell 11	cell 12	cell 13	cell 14
0	1.09227	1.03686	1.11622	0.964118	0.947797	1.00811	0.9825	1.01692	1.09227	1.02002	0.986021	1.1423	1.0946	1.03559
0.921	1.10352	1.03686	1.17838	0.988035	0.916949	1.03513	1.0025	1.09385	1.10352	1.05714	0.987692	1.10951	0.987619	1.03864
1.853	1.11171	1.09843	1.1197	1.00274	1.03559	1.03513	0.981667	0.997692	1.11171	1.14643	1.02615	1.19148	1.11622	1.05559
2.774	1.03417	1.02002	1.01435	1.00274	0.967797	1.08919	1.0025	0.978462	1.14415	1.12857	1.00692	1.04393	1.17838	1.07254
3.706	1.055	0.978039	1.12212	1.09227	0.916949	1.03513	0.960833	0.978462	1.11098	1.09286	1.04539	1.04393	1.1197	0.953898
4.627	1.03513	1.03513	1.17107	1.10352	1.03513	1.02432	1.17838	1.03513	1.08919	1.03929	1.02615	1.20787	1.01435	1.08949
5.569	1.00811	1.00811	1.07268	1.11171	1.02432	1.1054	0.981081	1.03513	1.03513	1.09286	1.04539	1.15869	1.12212	1.0217
6.5	1.03513	1.03513	1.09841	1.14415	1.1054	1.08919	1.03513	1.08919	0.969608	1.09286	0.987692	1.22426	1.17107	1.0217
7.432	1.03513	1.03513	1.06659	1.11098	1.08919	1.08919	1.08919	1.03513	1.14608	0.985714	0.949231	1.22426	1.07268	1.0217
8.353	1.08919	1.08919	1.08231	1.08919	1.08919	1.07838	1.03513	1.12432	1.26372	1.078	1.02615	1.07672	1.09841	1.14034
9.285	1.03513	1.03513	1.02808	1.03513	1.07838	1.11622	1.03513	1.1054	1.08726	1.02143	1.00692	0.994754	1.06659	1.12339
10.216	1.02432	1.02432	1.10834	1.12432	1.11622	1.17838	0.981081	1.08919	1.24412	1.16429	1.14154	1.1259	1.08231	1.07254
11.148	1.1054	1.1054	1.10634	1.1054	1.17838	1.1197	1.00811	1.08919	1.08726	1.11071	0.968462	1.09312	1.02808	1.0217
12.079	1.08919	1.08919	1.0596	1.08919	0.981081	1.01435	1.03513	1.17838	1.14608	1.00811	1.14154	1.1259	0.987619	1.07254
13.011	1.08919	1.08919	1.11667	1.08919	1.03513	1.12212	1.00811	1.11622	1.12647	1.03513	0.968462	1.07672	1.00349	1.00475
13.932	1.07838	1.07838	1.04435	1.17838	1.08919	1.17107	1.03513	1.17838	1.10686	1.03513	1.00692	1.00811	1.08286	1.08949
14.864	1.11622	1.11622	1.04817	1.11622	1.03513	1.07268	1.03513	0.981081	1.08726	1.08919	1.12231	1.03513	1.03524	0.936949
15.795	1.17838	1.07838	1.1197	1.17838	1.03513	1.09841	1.08919	1.03513	1.04804	1.03513	1.04539	1.03513	1.08286	1.08949
16.717	0.981081	0.981081	1.01435	0.981081	0.981081	1.06659	1.03513	1.02808	1.12647	1.02432	1.14154	1.08919	1.08286	1.05559
17.648	1.03513	1.03513	1.12212	1.03513	1.00811	1.08231	1.02432	1.17049	1.00882	1.1054	1.02615	1.03513	1.09873	1.10644
18.58	1.14324	1.14324	1.17107	1.14324	1.03513	1.02808	1.1054	1.08221	1.12647	1.08919	1.04539	1.02432	1.03524	1.12339
19.511	1.08919	1.08919	1.07268	1.08919	1.00811	1.17049	1.08919	1.03084	0.989216	1.08919	1.04539	1.1054	0.955873	1.0217
20.432	1.03513	1.03513	1.09841	1.03513	1.03513	1.08221	1.08919	1.10413	1.04804	1.07838	1.12231	1.08919	1.08286	1.20814
21.364	0.90023	1.09227	1.06659	1.03513	1.03513	1.03084	1.07838	1.12691	1.04804	1.11622	1.14154	1.08919	1.06698	1.15729
22.295	1.03513	1.10352	1.08231	1.03513	1.08919	1.10413	1.11622	1.14755	1.04804	1.17838	1.16077	1.07838	1.05111	1.07254
23.227	1.02432	1.11171	1.02808	1.12432	1.03513	1.12691	1.07838	1.14631	1.10686	0.985714	1.02615	1.11622	1.08286	1.0217
24.158	1.00811	1.14415	1.17049	1.00811	1.02432	1.14755	1.07838	1.09227	1.08726	1.05714	1.00692	1.17838	1.09873	1.07254
25.09	1.11622	1.11098	1.08221	1.11622	1.1054	1.14631	1.11622	1.10352	1.12647	1.03929	1.06462	1.1259	1.03524	1.12339
26.021	1.11622	1.08919	1.03084	1.11622	1.08919	1.09227	1.07838	1.11171	1.14608	1.09286	1.10308	1.07672	0.987619	1.12339
26.943	1.14324	1.03513	1.10413	1.14324	1.08919	1.10352	0.981081	1.14415	1.04804	0.985714	1.08385	1.06033	1.01937	1.07254
27.874	1.11622	1.11622	1.12691	1.11622	1.07838	1.11171	1.03513	1.11098	1.04804	1.05714	1.06462	1.07672	1.05111	1.07254
28.796	1.06216	1.06216	1.14755	1.06216	1.11622	1.14415	1.14324	1.08982	1.08726	1.03929	1.00692	1.09312	1.05111	0.936949
29.727	0.927027	0.927027	1.14631	0.927027	1.07838	1.11098	1.08919	1.07103	1.10686	1.09286	1.08385	1.06033	1.05111	1.15729
30.659	1.06216	1.06216	1.09227	1.06216	0.981081	1.08919	1.03513	1.09696	1.12647	1.075	1.08385	0.896393	1.05111	1.08949
31.59	1.06216	1.06216	1.10352	1.06216	1.03513	1.03513	1.09227	1.06942	1.00882	1.03929	1.00692	1.17508	1.03524	1.12339
32.522	1.00811	1.00811	1.11171	1.00811	1.14324	0.990364	1.10352	1.01876	1.10686	1.12857	1.21846	1.02754	1.09873	1.14034
33.453	1.05135	1.15135	1.14415	1.17135	1.08919	1.03513	1.11171	1.13309	1.26372	1.02143	1.14154	0.994754	0.987619	0.953898
34.385	1.11622	1.11622	1.11098	1.11622	1.03513	1.12432	1.14415	1.03513	1.08726	1.12857	1.12231	1.10951	0.987619	0.970847
35.306	1.11622	1.11622	1.08982	1.11622	1.03513	1.00811	1.11098	1.03513	1.04804	1.075	1.02615	1.22426	1.1146	1.10644
36.228	1.0973	1.0973	1.07103	1.1673	1.12432	1.11622	1.08919	1.12432	1.08726	1.09286	1.06462	1.10951	1.13048	1.05559
37.149	1.06216	1.06216	1.09696	1.06216	1.00811	1.11622	1.03513	1.00811	1.12647	1.09286	1.02615	1.06033	1.05111	0.953898
38.081	1.11622	1.11622	1.06942	1.11622	1.11622	1.14324	1.11622	1.11622	1.00882	1.089	1.14154	1.02754	1.03524	1.20814
39.012	1.03513	1.03513	1.01876	1.03513	1.11622	1.11622	1.06216	1.11622	1.10686	0.967857	1.14154	1.10951	1.03524	1.15729
39.944	1.06216	1.06216	1.13309	1.06216	1.14324	1.06216	0.927027	1.14324	1.16569	1.02143	1.12231	1.09312	1.00349	1.12339
40.875	1.14324	1.14324	1.08435	1.14324	1.11622	0.927027	1.06216	1.11622	1.00882	1.03929	0.949231	1.04393	1.01937	1.02143
41.797	1.08919	1.08919	1.1492	1.08919	1.06216	1.06216	1.06216	1.06216	1.02843	1.02143	1.02615	1.09312	1.01937	1.17424
42.728	1.06216	1.06216	1.05151	1.06216	0.927027	1.06216	1.00811	0.927027	1.14608	1.12857	1.06462	1.02754	1.08286	1.10644
43.66	1.08649	1.18649	1.01024	1.18649	1.06216	1.00811	1.15135	1.06216	1.06765	1.02143	1.12231	1.01115	1.13048	1.10644
44.591	1.11622	1.11622	1.07485	1.11622	1.06216	1.17135	1.11622	1.06216	1.06765	1.00357	1.19923	1.04393	1.05111	1.10644
45.523	0.981081	0.981081	1.09561	0.981081	1.00811	1.11622	1.11622	1.00811	1.04804	1.03929	1.04539	1.20787	1.01937	1.05559
46.454	1.1054	1.1054	1.11968	1.20541	1.17135	1.11622	1.0973	1.17135	1.18529	1.09227	1.19561	1.04393	1.05111	1.0217
47.386	1.00811	1.00811	1.11445	1.00811	1.11622	1.1673	1.06216	1.11622	1.04804	1.10352	1.08385	0.994754	1.00349	1.05559
48.317	1.11622	1.11622	1.08422	1.11622	1.11622	1.06216	1.11622	1.11622	1.06765	1.11171	1.12231	1.01115	1.01937	1.05559
49.248	0.981081	0.981081	1.10266	0.981081	1.1673	1.11622	1.03513	1.1673	1.04804	1.14415	1.12231	1.07672	1.1146	1.19119
50.18	1.0973	1.1073	1.12059	1.0973	1.06216	1.03513	1.06216	1.06216	1.00882	1.11098	1.12231	1.04393	1.08286	1.07254
51.111	1.1973	1.1973	1.14906	1.1973	1.11622	1.06216	1.14324	1.11622	1.02843	1.08919	1.12231	1.07672	1.00349	0.987797
52.043	1.17027	1.17027	0.987965	1.17027	1.03513	1.14324	1.08919	1.03513	1.18529	1.03513	1.08385	1.15869	1.01937	1.05559
52.964	1.0973	1.1973	1.13751	1.0973	1.06216	1.08919	1.06216	1.06216	1.06765	1.02143	1.09227	1.19148	1.03524	1.05559
53.896	1.02432	1.12432	1.05079	1.12432	1.14324	1.06216	1.10266	1.14324	1.06765	1.11071	1.10352	0.978361	1.06698	1.12339
54.827	1.08919	1.08919	1.08845	1.08919	1.08919	1.18649	1.12059	1.08919	1.14843	1.195	1.11171	1.2659	1.13936	1.19254
55.759	1.06216	1.06216	1.92872	1.06216	1.57568	1.57568	2.08636	1.50811	1.33608	1.21143	1.14415	1.31951	1.32048	1.31339
56.69	1.1973	1.1973	1.98636	1.2973	1.65676	1.45676	1.97797	1.66216	1.27726	1.30071	1.11098	1.17197	1.22524	1.27949
57.622	1.35946	1.35946	1.97797	1.35946	1.79459	1.49459	1.95555	1.63514	1.17922	1.64	1.08919	1.46705	1.41571	1.31339
58.553	1.86917	1.3449	1.65923	1.59	1.49678	1.91759	1.465	1.84	1.72823	1.90786	1.67846	1.76213	1.52683	1.43203
59.485	2.0775	1.50177	1.71692	1.57529	1.59848	1.86586	1.50667	1.87846	1.6498	2.06857	1.67846	1.61459	1.70143	1.66932
60.406	2.36083	1.67333	1.85923	1.91353	2.10271	2.1331	1.84	2.07077	2.02628	2.215	1.64769	1.91377	1.89556	1.91627
61.328	2.4025	1.5949	1.85923	1.75177	2.03491	1.97793	1.81917	2.10923	2.12431	2.25071	1.70538	1.91377	1.84794	1.83153
62.259	2.31633	1.58594	1.90608	1.67418	1.87707	2.00886	1.9205	2.17531	2.13496	2.14371	1.733	1.83956	1.66157	1.75842
63.181	2.02467	1.58594	1.88685	1.64477	2.04656	1.80197	1.69133	2.15608	2.03692	2.108	1.59838	1.93792	1.78856	1.79232
64.112	2.27467	1.64477	2.05992	1.71829	1.86012	2.25024	1.6705	2.17531	1.89967	2.21514	1.59838	1.80677	1.8203	1.80927
65.034	2.233	1.66437	2.00223	1.77712	1.89402	2.04334	1.71217	2.07915	2.09574	2.19729	1.63685	1.9707	1.77268	1.92792
65.965	2.02467	1.66437	1.88685	1.68888	1.94486	1.97438	1.58717	2.19454	1.9781	2.16157	1.75223	1.67562	1.77268	1.91097
66.897	2.00383	1.58594	2.02146	1.80653	1.96181	2.12955	1.733	2.15608	1.93888	2.14371	1.82915	1.7248	1.74094	1.84317
67.818	2.00383	1.50751	1.80992	1.77712	1.89402	1.90541	1.733	2.02146	1.89967	2.07229	1.69454	1.64284	1.67744	1.79232
68.75	2.0455	1.66437	1.82915	1.67418	1.86012	2.18128	1.733	2.29069	1.89967	2.03657	1.75223	1.7412	1.89967	1.80927
69.681	2.108	1.62516	1.983	1.83594	1.94486	1.78472	1.6705	2.05992	1.78202	2.28657	1.734	1.67562	1.83617	1.79232
70.613	2.0455	1.60555	2.00223	1.73301	2.04656	2.00886	1.6705	2.04069	1.9781	2.01871	1.71377	1.88874	1.8203	1.87707
71.544	2.108	1.58594	1.88685	1.76241	1.92792	1.92266	1.64967	2.07915	1.89967	2.01871	1.84838	1.87234	1.8203	1.91097
72.476	2.16833	1.60216	1.97923	1.90118	1.78627	1.96862	1.56417	2.21	1.89627	2.06714	1.65231	2.02967	1.71794	1.98966
73.407	1.96	1.58255	1.76769	1.75412	1.92186	2.03759	1.66833	1.96002	1.73941	1.94214	1.74846	1.76738	1.87667	1.71847
74.329	1.98083	1.64137	2.01769	1.69529	1.83712	1.65828	1.54333	2.01769	1.66098	2.01357	1.80615	1.73459	1.71794	1.76932
75.26	2.12667	1.58255	1.90231	1.65118	1.90491	1.83069	1.66833	2.15231	1.81784	2.04929	1.80615	1.80016	1.84492	1.83712
76.182	2.12667	1.7002	1.92154	1.62176	1.88797	1.79621	1.60583	2.11385	1.99431	2.29929	1.90231	1.9641	1.7973	1.82017
77.113	1.85583	1.60216	1.94077	1.65118	2.04051	1.86517	1.71	2.07538	2.03353	2.10286	1.72923	1.81656	1.81317	1.93881
78.034	1.85217	1.53844	1.89704	1.71491	1.84652	1.87515	1.6855	2.22396	1.77374	2.0605	1.78165	1.74288	1.78868	1.86347
78.956	2.01883	1.59726	1.82011	1.59726	1.79567	1.77171	1.64383	1.91627	1.96981	1.9355	1.6855	1.59534	1.62994	1.79567
79.887	2.08133	1.59726	1.91627	1.64138	2.0838	1.8924	1.60217	2.14704	1.87177	2.14979	1.80089	1.92321	1.86804	1.93126
80.819	2.01883	1.61687	1.72396	1.59726	1.93126	1.80619	1.6855	1.89704	1.79334	1.95336	1.70473	1.85763	1.5982	1.79567
81.75	1.91467	1.55805	1.85858	1.58256	1.74482	1.90964	1.6855	2.10858	1.71491	1.9355	1.74319	1.72648	1.83629	1.77872
82.672	1.8486	1.51404	1.83418	1.58757	1.99161	1.868	1.6611	1.9111	1.80816	1.82181	1.6611	1.76766	1.65316	1.82212
83.62	1.8486	1.43561	1.71879	1.58757	1.90686	1.73007	1.7236	2.02649	1.74934	1.94681	1.60341	1.53815	1.85951	1.87296
84.545	1.9736	1.53365	1.79571	1.60228	1.85601	1.93696	1.5986	1.89187	1.82777	1.96467	1.9111	1.80044	1.65316	1.66958
85.466	1.89027	1.49443	1.73802	1.74934	1.85601	1.78179	1.64027	1.98802	1.76894	1.89324	1.58418	1.81684	1.68491	1.65263
86.388	1.9111	1.51404	1.79571	1.60228	2.00856	1.81627	1.68193	2.10341	1.9062	2.00039	1.75725	1.71848	1.66904	1.85601
87.309	2.04063	1.56392	1.94288	1.71098	1.98166	1.95945	1.68647	1.94288	1.87764	2.1448	2.03903	1.84357	1.74599	1.96471
88.231	1.8948	1.60313	1.88519	1.71098	1.89692	1.87325	1.74897	2.05826	1.91686	2.19837	1.71211	1.63046	1.65075	1.81217
89.152	2.0198	1.54431	1.80826	1.66686	2.13421	1.64911	1.74897	2.17365	1.87764	2.03766	1.90441	1.82718	1.74599	1.99861
90.084	1.93647	1.62274	1.88519	1.74039	1.91387	1.89049	1.7698	2.05826	2.03451	2.00194	1.84672	1.71242	1.77774	1.74438
91.015	1.99897	1.5247	1.88519	1.78451	1.82912	1.90773	1.6448	2.21211	1.81882	2.16266	1.94288	1.72882	1.74599	1.79522
91.947	2.0198	1.64235	1.86595	1.75509	1.87997	1.89049	1.74897	2.00057	1.91686	2.0198	1.80826	1.69603	1.80948	1.81217
92.878	2.12397	1.60313	1.80826	1.78451	2.04946	1.94221	1.7073	2.05826	1.95608	2.00194	1.80826	1.74521	1.71424	1.89692
93.81	1.8948	1.56392	1.84672	1.69627	1.91387	2.02842	1.72813	1.84672	1.93647	1.93051	1.92365	1.84357	1.71424	1.94777
94.731	1.9573	1.5247	1.7698	1.69627	2.03251	2.02842	1.66563	2.00057	1.87764	1.8948	1.75057	1.82718	1.87298	1.74438
95.663	1.97813	1.54431	1.86595	1.69627	1.82912	1.95945	1.6448	2.07749	1.93647	2.1448	1.84672	1.89275	1.74599	1.86302
96.584	1.93647	1.60313	1.75057	1.66686	1.94777	1.75256	1.7073	1.98134	1.91686	2.12694	1.96211	1.64685	1.79361	1.79522
97.516	2.04063	1.54431	1.82749	1.72568	1.91387	1.82152	1.72813	2.17365	2.09333	1.85909	1.94288	1.82718	1.73012	1.98166
98.447	1.7698	1.48549	2.0198	1.68156	1.93082	1.75256	1.8948	2.05826	1.7796	2.03766	1.80826	1.82718	1.74599	1.87997
99.369	1.97813	1.5247	1.71211	1.69627	2.01556	1.82152	1.68647	1.96211	1.99529	1.98409	1.73134	1.89275	1.79361	1.86302
100.3	2.04063	1.54431	1.82749	1.71098	1.89692	2.30428	1.74897	2.07749	1.83843	1.87694	1.88519	1.90914	1.73012	1.89692
101.232	1.79063	1.56392	1.80826	1.53451	1.86302	1.85601	1.68647	2.13518	1.93647	1.98409	1.75057	1.84357	1.69837	1.79522
102.153	1.93647	1.50509	1.92365	1.47568	1.82912	1.95945	1.74897	2.03903	1.97568	2.03766	1.71211	1.81078	1.84123	1.82912
103.084	1.91563	1.46588	1.7698	1.66686	1.82912	1.80428	1.7698	2.05826	1.97568	1.93051	1.96211	1.69603	1.74599	1.79522
104.016	2.04063	1.62274	1.82749	1.66686	2.08336	2.01118	1.74897	2.00057	1.83843	1.98409	1.71211	1.67964	1.87298	1.74438
104.947	1.84127	1.45279	1.81402	1.75181	1.94896	2.04745	1.75793	1.94864	1.86455	2.04067	1.96787	1.69612	1.66567	1.89812
105.869	1.88293	1.51161	1.66018	1.67828	1.91507	1.96124	1.75793	1.85248	1.76651	1.9871	1.71787	1.7289	1.71329	1.79642
106.79	1.8621	1.57043	1.81402	1.60475	1.86422	1.89227	1.77877	2.14095	1.92338	1.9871	1.75633	1.66333	1.79266	1.86422
107.722	2.00793	1.492	1.69864	1.63416	1.98286	1.82331	1.6746	2.00633	1.84494	1.8621	1.71787	1.77808	1.8244	1.98286
108.643	1.84127	1.51161	1.64095	1.51651	1.83032	1.90951	1.84127	2.17941	1.86455	1.93353	1.77556	1.81087	1.74504	1.88117
109.575	1.7679	1.47623	1.70059	1.53996	1.78697	1.74635	1.6429	2.02752	1.6331	1.87504	1.62367	1.76585	1.58734	1.75307
110.496	1.91373	1.41741	1.70059	1.45172	1.87171	1.72911	1.66373	1.93136	1.80957	2.00004	1.68136	1.58552	1.63496	1.75307
111.428	1.78873	1.41741	1.71982	1.3929	1.65138	1.8498	1.68457	1.96982	1.77035	1.94647	1.68136	1.58552	1.7302	1.70222
112.349	1.93457	1.49584	1.73905	1.53996	1.83781	1.83255	1.66373	1.8929	1.77035	1.80361	1.54675	1.83143	1.66671	1.66832
113.281	1.7679	1.47623	1.66213	1.46643	1.77002	1.78083	1.6429	2.02752	1.78996	1.73219	1.70059	1.71667	1.50798	1.75307
114.212	1.8304	1.37819	1.73905	1.52525	1.78697	1.86704	1.60123	1.87367	1.96643	1.83933	1.58521	1.47077	1.74608	1.80392
115.144	1.78873	1.41741	1.66213	1.43702	1.68527	1.6429	1.7054	2.06598	1.78996	1.96433	1.70059	1.68388	1.66671	1.71917
116.075	1.68457	1.37819	1.70059	1.40761	1.95646	1.83255	1.85123	2.00828	1.84878	1.98219	1.73905	1.61831	1.60322	1.70222
117.076	1.7679	1.47623	1.58521	1.55466	1.88866	1.936	1.66373	1.8929	1.84878	1.82147	1.68136	1.66749	1.60322	1.70222
118.008	1.6429	1.43702	1.91213	1.42231	1.77002	1.78083	1.7679	1.98905	1.73114	1.92861	1.83521	2.06093	1.53973	1.80392
118.94	1.60123	1.53506	1.62367	1.56937	1.70222	1.60842	1.74707	1.85444	1.82917	1.7679	1.58521	1.73306	1.46036	1.77002
119.861	1.72623	1.3978	1.6429	1.43702	1.77002	1.88428	1.66373	1.95059	1.86839	1.83933	1.70059	1.55274	1.57147	1.70222
120.783	1.66373	1.41741	1.77751	1.43702	1.85476	1.8498	1.80957	1.85444	1.888	1.83933	1.6429	1.6347	1.65084	1.51578
121.714	1.72623	1.41741	1.60444	1.51055	1.75307	1.79807	1.66373	1.85444	1.80957	1.80361	1.77751	1.60192	1.61909	1.54968
122.646	1.91373	1.47623	1.60444	1.46643	1.75307	1.81531	1.74707	1.83521	1.78996	1.8929	1.56598	1.71667	1.57147	1.71917
123.567	1.80957	1.37819	1.79675	1.43702	1.80392	1.86704	1.78873	2.1429	1.77035	1.66076	1.79675	1.74946	1.58734	1.60053
124.499	1.80957	1.47623	1.60444	1.40761	1.82087	1.936	1.68457	1.93136	1.888	1.8929	1.75829	1.68388	1.65084	1.63443
125.42	1.70903	1.45903	1.60647	1.40511	1.80367	1.90156	1.8132	2.02955	1.89041	1.8757	1.64493	1.60111	1.60189	1.73587
126.352	1.70903	1.40021	1.68339	1.47864	1.83756	1.71191	1.66737	2.01031	1.83158	1.73284	1.70262	1.74865	1.49078	1.68502
127.273	1.72987	1.40021	1.58724	1.53747	2.00706	1.74639	1.66737	2.02955	1.94923	1.78641	1.72185	1.73226	1.63364	1.78672
128.205	1.70903	1.40021	1.6257	1.41982	1.99011	1.86708	1.79237	1.93339	1.85119	1.80427	1.60647	1.60111	1.58602	1.63417
129.136	1.7507	1.40021	1.60647	1.46393	1.73587	1.81536	1.7507	1.97185	1.98845	2.14356	1.6257	1.45357	1.45903	1.65112
130.068	1.60487	1.41982	1.79878	1.46393	1.82062	1.9188	1.66737	1.89493	2.06688	2.10784	1.74108	1.69947	1.63364	1.60028
130.989	1.70903	1.40021	1.66416	1.47864	1.76977	1.64294	1.70903	1.8757	1.79237	1.7507	1.74108	1.79783	1.64951	1.54943
131.91	1.70903	1.40021	1.64493	1.41982	1.75282	2.07398	1.8132	1.97185	1.75315	1.7507	1.60647	1.79783	1.47491	1.68502
132.878	1.79237	1.49825	1.66416	1.46393	1.88841	1.79811	1.83403	1.95262	1.92962	2.05427	1.58724	1.58472	1.58602	1.71892
133.804	1.7507	1.43942	1.52955	1.41982	1.68502	1.79811	2.0007	1.83724	1.8708	1.92927	1.66416	1.73226	1.50665	1.65112
134.725	1.77153	1.53747	1.64493	1.53747	1.83756	1.84984	1.7507	1.97185	1.92962	1.89356	1.70262	1.76504	1.63364	1.61722
135.656	1.8132	1.51786	1.64493	1.47864	1.87146	1.72915	1.79237	1.95262	1.71393	1.96499	1.6257	1.48636	1.58602	1.66807
136.588	1.77153	1.3806	1.52955	1.50805	1.76977	1.86708	1.6882	1.85647	1.92962	1.89356	1.58724	1.66668	1.57014	1.63417
137.519	1.85487	1.43942	1.60647	1.52276	1.82062	1.66018	1.91737	1.99108	1.94923	1.69713	1.77955	1.68308	1.5384	1.71892
138.451	1.6257	1.41982	1.54878	1.66982	1.82062	1.76363	1.72987	2.10647	1.98845	1.98284	1.70262	1.6339	1.52252	1.54943
139.372	1.66737	1.3806	1.70262	1.44923	1.87146	1.9188	1.7507	1.97185	1.91001	1.94713	1.58724	1.65029	1.58602	1.68502
140.366	1.72987	1.49825	1.58724	1.49335	1.78672	1.84984	1.83403	1.93339	1.98845	2.05427	1.51032	1.6339	1.44316	1.71892
141.295	1.77153	1.47864	1.72185	1.56688	1.70197	1.90156	1.83403	2.04878	1.75315	2.01856	1.70262	1.50275	1.713	1.61722
142.217	1.77153	1.53747	1.66416	1.43452	1.65112	1.79811	1.77153	1.8757	1.89041	1.73284	1.66416	1.55193	1.5384	1.80367
143.148	1.77153	1.47864	1.47185	1.53747	1.75282	1.76363	1.9382	2.01031	1.92962	1.92927	1.64493	1.76504	1.68126	1.58333
144.08	1.70903	1.41982	1.56801	1.43452	1.75282	1.81536	1.91737	2.08724	1.91001	1.89356	1.60647	1.68308	1.49078	1.60028
145.011	1.77907	1.50456	1.67009	1.40652	1.68867	1.93999	1.9249	1.90086	2.23005	1.91597	1.74701	1.63699	1.49335	1.62088
145.943	1.7374	1.3673	1.72778	1.40652	1.75647	1.92274	2.0499	1.8624	1.77907	1.80883	1.51625	1.52224	1.57272	1.51918
146.889	1.7374	1.50456	1.63163	1.43593	1.77342	1.83654	1.84157	2.1124	1.83789	1.91597	1.55471	1.70256	1.55684	1.87511
147.816	1.71657	1.58299	1.78548	1.42122	1.79037	2.04343	1.96657	1.99701	1.95554	1.89811	1.78548	1.65338	1.71558	1.67172
148.737	1.77907	1.52416	1.67009	1.43593	1.87511	1.95723	1.75823	1.99701	1.89671	1.8624	1.63163	1.57142	1.66796	1.65477
149.669	1.82073	1.46534	1.63163	1.43593	1.80732	1.62964	1.9249	1.99701	1.95554	1.96954	1.65086	1.57142	1.50923	1.58698
150.59	1.77907	1.50456	1.57394	1.43593	1.72257	1.87102	1.96657	1.93932	1.89671	1.68383	1.65086	1.63699	1.41399	1.48528
151.512	1.82073	1.42613	1.6124	1.48005	1.62088	1.71585	1.84157	1.88163	1.72024	1.64811	1.72778	1.68617	1.66796	1.63782
152.433	1.75823	1.46534	1.67009	1.40652	1.84121	1.93999	1.88323	2.13163	1.72024	1.93383	1.67009	1.58781	1.60446	1.65477
153.365	1.84157	1.44573	1.47778	1.40652	1.79037	1.80205	1.84157	2.05471	2.07318	2.00526	1.74701	1.50584	1.58859	1.77342
154.296	1.71657	1.3673	1.65086	1.49475	1.87511	1.69861	1.90407	1.88163	1.95554	1.75526	1.74701	1.65338	1.50923	1.58698
155.228	1.7374	1.50456	1.74701	1.45063	1.82426	1.78481	1.90407	2.05471	1.79868	1.8624	1.57394	1.55502	1.60446	1.75647
156.159	1.6124	1.44573	1.65086	1.55358	1.73952	1.78481	2.02907	1.97778	1.66142	1.82669	1.68932	1.98125	1.42986	1.60393
157.081	1.71657	1.48495	1.59317	1.42122	1.77342	1.62964	1.7999	1.93932	1.89671	1.93383	1.72778	1.71896	1.57272	1.77342
158.012	1.65407	1.30848	1.67009	1.45063	1.90901	1.83654	1.96657	1.97778	1.93593	1.96954	1.72778	1.55502	1.66796	1.60393
158.934	1.69573	1.50456	1.59317	1.46534	1.87511	1.83654	2.00823	1.90086	1.87711	1.89811	1.78548	1.73535	1.54097	1.55308
159.865	1.77907	1.48495	1.55471	1.43593	1.77342	1.78481	2.0499	1.97778	1.8575	1.89811	1.57394	1.6042	1.50923	1.68867
160.787	1.6749	1.40652	1.63163	1.43593	1.70562	1.68137	1.88323	2.05471	1.91632	2.02311	1.76625	1.70256	1.54097	1.68867
161.708	1.69573	1.50456	1.51625	1.39181	1.75647	1.85378	1.96657	1.97778	1.99475	2.04097	1.63163	1.66978	1.49335	1.75647
162.63	1.6124	1.38691	1.70855	1.50946	1.82426	2.09516	1.90407	1.90086	1.8575	1.93383	1.68932	1.80093	1.46161	1.60393
163.551	1.6749	1.54377	1.65086	1.48005	1.79037	1.92274	1.96657	1.95855	1.95554	2.05883	1.70855	1.65338	1.39811	1.63782
164.483	1.77907	1.42613	1.67009	1.55358	1.85816	1.8193	1.94573	1.95855	1.8575	1.80883	1.78548	1.66978	1.44573	1.58698
165.414	1.59157	1.48495	1.53548	1.6124	1.75647	1.75033	1.88323	2.09317	1.89671	1.95169	1.67009	1.57142	1.49335	1.68867
166.345	1.59157	1.40652	1.6124	1.3624	1.94291	1.85378	1.9874	1.78548	1.89671	1.82669	1.68932	1.65338	1.42986	1.60393
167.277	1.62083	1.45294	1.42692	1.46765	1.72712	1.68621	1.975	2.06154	1.82549	1.95714	1.69615	1.42787	1.59206	1.60848
168.208	1.5375	1.41372	1.61923	1.52647	1.69322	1.85862	1.93333	2.19615	1.78628	1.76071	1.71538	1.50984	1.44921	1.55763
169.13	1.74583	1.45294	1.46538	1.45294	1.93051	1.94483	2.07917	2.04231	1.86471	1.86786	1.63846	1.6082	1.56032	1.64237
170.061	1.87083	1.49216	1.6	1.54118	1.82881	1.85862	1.93333	2.08077	1.78628	1.76071	1.73462	1.6082	1.56032	1.76102
170.993	1.74583	1.41372	1.61923	1.52647	1.71017	1.78965	1.76667	1.90769	1.62941	1.81429	1.61923	1.75574	1.48095	1.48983
171.914	1.57917	1.3549	1.52308	1.49706	1.77797	1.70345	2.0375	1.98462	2.04118	1.95714	1.69615	1.72295	1.48095	1.93051
172.836	1.725	1.53137	1.56154	1.48235	1.69322	1.82414	1.975	2.00385	1.82549	1.86786	1.75385	1.80492	1.48095	1.59153
173.757	1.725	1.41372	1.58077	1.49706	1.86271	1.78965	2.01667	1.96538	1.8451	1.86786	1.71538	1.70656	1.54444	1.64237
174.689	1.7875	1.47255	1.73462	1.46765	1.81186	1.73793	1.95417	2.08077	1.64902	1.95714	1.54231	1.65738	1.46508	1.67627
175.61	1.6	1.49216	1.63846	1.46765	1.62542	1.77241	1.74583	1.94615	1.80588	1.81429	1.71538	1.54262	1.43333	1.62542
176.542	1.68447	1.633	1.58511	1.49574	1.93941	1.88418	1.87197	2.00819	1.90751	1.99994	1.58511	1.66739	1.65074	1.68517
177.463	1.66363	1.41731	1.60434	1.45162	1.92246	1.76349	1.9553	2.18126	1.84868	1.87494	1.81588	1.53624	1.49201	1.66822
178.395	1.91363	1.45653	1.60434	1.59868	1.85466	1.91866	1.87197	2.02741	2.08398	1.8928	1.68126	1.56903	1.61899	1.66822
179.326	1.6428	1.49574	1.56588	1.58398	1.83771	1.71177	1.8303	1.91203	1.92711	1.87494	1.58511	1.68378	1.5555	1.56653
180.248	1.8928	1.53496	1.60434	1.53986	1.93941	1.86694	1.99697	2.21972	1.78986	1.91066	1.70049	1.58542	1.60312	1.58348
181.179	1.8303	1.41731	1.73895	1.51045	1.92246	1.81521	1.91363	1.95049	1.98594	1.82137	1.6428	1.79854	1.65074	1.70212
182.101	1.8928	1.47613	1.46972	1.49574	1.82077	2.00487	1.93447	2.16203	1.90751	1.91066	1.6428	1.71657	1.65074	1.71907
183.022	1.72613	1.45653	1.56588	1.37809	1.76992	1.91866	1.97613	1.93126	2.06437	1.87494	1.66203	1.74936	1.61899	1.68517
183.954	1.8303	1.51535	1.70049	1.56927	1.73602	1.81521	1.97613	1.93126	1.92711	1.8928	1.70049	1.47067	1.44439	1.68517
184.885	1.74697	1.47613	1.56588	1.70162	1.92246	1.67728	1.93447	1.98895	1.77025	1.99994	1.68126	1.651	1.5555	1.65128
185.807	1.72613	1.51535	1.6428	1.43692	2.1428	1.71177	2.03863	1.98895	1.96633	1.96423	1.81588	1.53624	1.50788	1.65128
186.738	1.72613	1.61339	1.73895	1.37809	1.87161	1.81521	1.8928	1.93126	2.04476	1.7678	1.68126	1.651	1.53963	1.60043
187.66	1.74697	1.37809	1.70049	1.55456	1.80382	1.83245	1.91363	2.02741	1.92711	1.96423	1.6428	1.83133	1.50788	1.82077
188.581	1.7678	1.45653	1.62357	1.45162	1.85466	1.71177	2.0178	1.96972	1.98594	1.8928	1.56588	1.71657	1.47613	1.75297
189.512	1.68447	1.45653	1.66203	1.48104	1.93941	1.78073	2.1428	2.20049	2.04476	1.91066	1.68126	1.68378	1.52375	1.73602
190.434	1.78863	1.53496	1.6428	1.55456	1.90551	1.97039	1.85113	2.02741	1.80947	2.05351	1.60434	1.61821	1.49201	1.65128
191.355	1.7053	1.49574	1.56588	1.56927	1.78687	2.00487	1.99697	2.00819	2.00555	1.91066	1.6428	1.70018	1.53963	1.73602
192.277	1.68447	1.51535	1.66203	1.49574	1.90551	1.9359	2.0178	1.98895	2.00555	1.8928	1.70049	1.61821	1.57137	1.75297
193.208	1.5803	1.41731	1.54665	1.49574	2.00721	1.9359	1.87197	2.00819	1.8879	1.96423	1.60434	1.78214	1.61899	1.61738
194.14	1.74697	1.55456	1.58511	1.59868	1.73602	2.02211	1.99697	2.00819	2.04476	2.0178	1.70049	1.651	1.61899	1.75297
195.061	1.74697	1.47613	1.73895	1.61339	1.75297	1.81521	1.99697	2.02741	1.90751	1.92851	1.60434	1.53624	1.44439	1.53263
195.983	1.85113	1.41731	1.81588	1.51045	1.70212	1.91866	1.97613	2.04665	2.00555	1.87494	1.6428	1.58542	1.58724	1.73602
196.914	1.87197	1.49574	1.56588	1.58398	1.78687	1.81521	2.03863	2.10434	2.08398	1.94637	1.71972	1.56903	1.50788	1.70212
197.836	1.93447	1.43692	1.60434	1.46633	1.93941	1.88418	2.0803	1.87357	1.90751	1.92851	1.58511	1.56903	1.49201	1.46483
198.767	1.72613	1.49574	1.66203	1.40751	1.80382	1.83245	1.93447	2.1428	1.86829	1.78566	1.62357	1.61821	1.49201	1.70212
199.699	1.8928	1.57417	1.62357	1.46633	1.88856	1.9359	1.99697	1.93126	1.94672	1.96423	1.58511	1.60182	1.63486	1.66822
200.62	1.68447	1.53496	1.66203	1.37809	1.93941	1.81521	1.99697	2.08511	1.8879	1.96423	1.58511	1.79854	1.53963	1.49873
201.542	1.68447	1.43692	1.58511	1.45162	1.87161	1.67728	1.99697	2.12357	1.92711	1.94637	1.68126	1.71657	1.5555	1.58348
202.463	1.91363	1.3977	1.54665	1.53986	1.99026	1.78073	1.85113	2.10434	1.86829	1.85709	1.56588	1.74936	1.50788	1.73602
203.385	1.8303	1.47613	1.58511	1.55456	1.88856	1.98763	1.97613	1.98895	1.80947	1.80351	1.71972	1.61821	1.53963	1.63433
204.316	1.7678	1.61339	1.62357	1.43692	1.78687	1.9359	1.8928	1.91203	1.96633	1.85709	1.6428	1.71657	1.50788	1.53263
205.248	1.7053	1.55456	1.56588	1.59868	1.88856	1.91866	1.99697	1.91203	1.90751	1.8928	1.70049	1.83133	1.66661	1.54958
206.179	1.80947	1.43692	1.68126	1.43692	1.97331	1.71177	1.87197	1.98895	1.86829	1.92851	1.56588	1.8969	1.52375	1.56653
207.153	2.1428	1.57417	1.6428	1.46633	1.75297	1.8497	1.97613	1.95049	1.84868	1.83923	1.66203	1.51985	1.52375	1.61738
208.072	1.68447	1.53496	1.68126	1.49574	1.90551	1.74625	1.85113	2.02741	1.8879	2.08923	1.6428	1.66739	1.58724	1.61738
209.007	1.83289	1.59515	1.62456	1.4775	1.83642	1.91766	2.02039	1.87456	1.77162	1.83885	1.60533	1.48522	1.569	1.59914
209.935	1.68706	1.53632	1.60533	1.56574	1.75168	1.96939	1.89539	2.02841	1.85005	1.89242	1.62456	1.55079	1.48964	1.63304
210.857	1.77039	1.4775	1.66302	1.44809	1.80253	1.90042	2.04123	2.06687	1.85005	1.87456	1.70148	1.71472	1.52138	1.66693
211.788	1.70789	1.51672	1.62456	1.59515	2.07371	1.91766	1.91623	2.06687	1.81083	1.96385	1.72071	1.56718	1.55313	1.64998
212.72	1.62456	1.59515	1.64379	1.49221	1.81947	1.74525	1.95789	2.00917	1.77162	1.78527	1.68225	1.50161	1.45789	1.58219
213.641	1.79123	1.35985	1.54764	1.4775	1.83642	1.90042	1.93706	1.97071	1.92848	2.07099	1.62456	1.64915	1.58488	1.51439
214.562	1.74956	1.51672	1.72071	1.49221	1.81947	1.79697	1.87456	1.95148	1.90887	1.8567	1.72071	1.63276	1.50551	1.64998
215.484	1.72873	1.49711	1.64379	1.41868	1.85337	1.88318	2.04123	1.97071	1.85005	1.94599	1.75917	1.58358	1.58488	1.66693
216.425	2.02039	1.51672	1.60533	1.58044	1.97202	1.74525	1.97873	2.06687	1.88927	1.8567	1.79764	1.87866	1.45789	1.63304
217.357	1.66623	1.49711	1.60533	1.58044	1.78558	1.86594	1.91623	1.81687	2.08534	1.66027	1.54764	1.63276	1.53726	1.56524
218.278	1.87456	1.67358	1.66302	1.4775	1.76863	1.72801	1.95789	1.85533	1.92848	1.96385	1.56687	1.74751	1.53726	1.61608
219.2	1.70789	1.51672	1.56687	1.53632	1.71778	1.91766	1.95789	1.89379	1.88927	1.91027	1.66302	1.79669	1.44202	1.48049
220.131	1.68706	1.55593	1.56687	1.62456	1.85337	1.71077	1.91623	1.73995	1.92848	1.8567	1.60533	1.79669	1.48964	1.58219
221.063	1.79123	1.49711	1.48995	1.44809	1.76863	1.69353	1.83289	1.79764	2.2226	1.8567	1.52841	1.69833	1.60075	1.54829
221.984	1.72873	1.41868	1.72071	1.49221	1.81947	1.90042	1.97873	1.97071	1.86966	1.83885	1.60533	1.68194	1.48964	1.61608
222.906	1.85373	1.51672	1.64379	1.38927	1.88727	1.79697	1.93706	2.04764	1.98731	1.92813	1.62456	1.73112	1.52138	1.56524
223.837	1.81206	1.51672	1.45148	1.62456	1.83642	1.93491	1.83289	2.02841	1.94809	1.96385	1.68225	1.74751	1.45789	1.64998
224.769	1.68706	1.57554	1.5861	1.34515	1.88727	1.76249	1.93706	1.91302	1.83044	1.91027	1.54764	1.59997	1.44202	1.73473
225.7	1.74956	1.55593	1.52841	1.53632	1.78558	1.8487	1.89539	2.04764	1.85005	1.87456	1.66302	1.74751	1.53726	1.59914
226.638	1.81739	1.62254	1.67156	1.49509	1.81563	1.72328	2.04656	1.92156	1.91666	1.92156	1.55618	1.66336	1.616	1.61224
227.573	1.92156	1.54411	1.65233	1.49509	2.01902	2.01639	2.02573	2.09464	2.0147	1.85013	1.65233	1.71254	1.58426	1.66308
228.495	1.85906	1.54411	1.6331	1.58333	1.98512	1.84397	1.87989	1.94079	1.95587	1.83227	1.6331	1.5814	1.55251	1.62919
229.426	1.79656	1.54411	1.57541	1.61274	1.93427	1.70604	1.87989	2.01771	1.81862	2.04656	1.76771	1.64697	1.4414	1.61224
230.358	1.85906	1.64215	1.47925	1.48038	1.93427	2.06811	2.02573	2.03694	2.19117	1.83227	1.59464	1.61418	1.63188	1.56139
231.279	1.79656	1.5245	1.51771	1.48038	1.86648	1.82673	1.96323	2.15233	1.97548	1.83227	1.71002	1.67976	1.63188	1.79868
232.201	1.83823	1.64215	1.80618	1.50979	1.93427	1.87846	1.90073	1.99848	1.79901	1.9037	1.6331	1.63058	1.55251	1.62919
233.122	1.83823	1.60293	1.6331	1.36274	1.90037	1.96466	1.81739	2.01771	2.0147	1.81442	1.72925	1.74533	1.53664	1.56139
234.044	1.94239	1.48528	1.74848	1.53921	1.96817	1.84397	2.10373	1.92156	2.0147	2.08227	1.65233	1.79451	1.58426	1.73088
234.975	1.83823	1.54411	1.65233	1.50979	1.76478	1.63708	1.95789	2.09464	1.85783	1.92156	1.84464	1.48304	1.55251	1.57834
235.897	1.90073	1.62254	1.55618	1.49509	1.90037	1.82673	1.77039	2.26771	1.93627	1.93942	1.6331	1.67976	1.60013	1.56139
236.828	1.94239	1.64215	1.57541	1.46568	2.01902	1.87846	1.99956	1.90233	2.0147	1.97513	1.65233	1.66336	1.63188	1.71393
237.76	2.02573	1.64215	1.59464	1.5245	1.73088	1.72328	1.87456	2.03694	2.0343	1.85013	1.67156	1.8109	1.56838	1.64614
238.691	1.92156	1.62254	1.78695	1.49509	1.91732	1.99915	1.95789	1.8831	1.95587	1.9037	1.80618	1.67976	1.56838	1.64614
239.612	1.71323	1.58333	1.65233	1.48038	2.00207	1.96466	1.87456	1.94079	2.0343	1.93942	1.61387	1.51582	1.4414	1.57834
240.544	1.92156	1.58333	1.59464	1.49509	1.88342	1.98191	1.83289	1.96002	2.15195	1.95727	1.67156	1.54861	1.40966	1.57834
241.465	1.72873	1.54411	1.74848	1.64215	1.70083	1.6888	1.99956	1.99848	1.79901	1.92156	1.72925	1.59779	1.50489	1.71393
242.387	1.81206	1.62254	1.67156	1.58333	1.71778	2.08535	1.83289	1.94079	1.91666	1.97513	1.6331	1.64697	1.63188	1.69698
243.308	1.83289	1.58333	1.50917	1.55391	1.95507	1.8957	1.83289	1.92156	1.89705	1.9037	1.5861	1.565	1.55251	1.61224
244.23	1.99956	1.68136	1.60533	1.45097	1.75168	1.67156	1.83289	1.86387	1.87744	1.85013	1.79764	1.63058	1.60013	1.56139
245.151	1.83289	1.58333	1.41302	1.46568	1.76863	1.8957	2.02039	1.76771	1.74019	1.93942	1.56687	1.565	1.69537	1.64614
246.073	1.79123	1.5245	1.60533	1.50979	1.88727	1.91294	2.04123	1.99848	1.81862	1.74299	1.5861	1.61418	1.72712	1.59529
247.004	1.95789	1.62254	1.60533	1.56862	1.78558	1.72328	1.87456	1.94079	1.89705	1.93942	1.5861	1.59779	1.60013	1.52749
247.936	1.74956	1.56372	1.54764	1.53921	1.73473	1.74053	1.93706	1.97925	1.89705	1.92156	1.62456	1.49943	1.66362	1.61224
248.867	1.74956	1.45789	1.62456	1.58333	1.90422	2.03363	2.02039	1.92156	2.21078	1.88585	1.79764	1.59779	1.616	1.66308
249.789	1.93706	1.59515	1.62456	1.56862	1.88727	1.87846	1.95789	2.07541	1.91666	1.92156	1.62456	1.63058	1.64775	1.59529
250.71	1.68706	1.41868	1.64379	1.70097	1.75168	1.87846	1.83289	2.07541	2.05391	2.01085	1.70148	1.94205	1.55251	1.69698
251.632	1.74956	1.61476	1.62456	1.42156	1.81947	1.96466	1.85373	2.05618	2.07352	2.10013	1.66302	1.76172	1.58426	1.73088
252.563	1.77039	1.49711	1.50917	1.64215	1.83642	1.94742	1.89539	2.03694	1.7794	2.01085	1.79764	1.61418	1.58488	1.68003
253.495	1.85373	1.45789	1.47071	1.48038	1.90422	1.91294	1.91623	1.94079	1.99509	1.92156	1.81687	1.61418	1.58488	1.76478
254.426	1.81206	1.57554	1.70148	1.50979	2.03981	1.87846	1.87456	1.84464	1.79901	1.95727	1.73995	1.69615	1.61662	1.68003
255.358	1.89539	1.57554	1.5861	1.50979	1.81947	1.82673	1.87456	1.94079	1.81862	2.01085	1.66302	1.84369	1.55313	1.74783
256.279	1.72873	1.55593	1.52841	1.42156	1.73473	1.82673	1.97873	1.99848	1.97548	1.9037	1.70148	1.79451	1.48964	1.78173
257.211	1.72873	1.51672	1.72071	1.61274	1.80253	1.65432	1.89539	1.97925	1.85783	2.04656	1.43225	1.64697	1.44202	1.76478
258.142	1.97873	1.53632	1.62456	1.56862	1.78558	1.96466	1.95789	2.03694	2.0343	1.93942	1.60533	1.67976	1.44202	1.64614
259.064	1.89539	1.4775	1.62456	1.62744	1.81947	2.08535	1.97873	1.96002	1.97548	1.93942	1.68225	1.54861	1.61662	1.71393
259.985	1.81206	1.55593	1.48995	1.55103	1.88727	1.80949	1.85373	2.03694	2.0147	1.7787	1.60533	1.72894	1.64837	1.71393
260.917	1.81206	1.61476	1.56687	1.50691	1.87032	1.77501	1.91623	2.01771	1.97548	2.1537	1.66302	1.59779	1.71186	1.61224
261.838	1.68706	1.57554	1.5861	1.49221	1.88727	1.91294	1.81206	1.96002	1.85783	2.0287	1.68225	1.5814	1.58488	1.66308
262.759	1.70789	1.49711	1.52841	1.4775	1.93812	1.79225	1.83289	2.01771	1.74019	1.85013	1.68225	1.48304	1.50551	1.64614
263.691	1.72873	1.59515	1.70148	1.52162	2.00592	1.94742	1.89539	1.96002	1.79901	1.99299	1.64379	1.5814	1.48964	1.64614
264.622	1.93706	1.49711	1.72071	1.53632	1.85337	1.75777	1.85373	1.94079	1.87744	1.92156	1.64379	1.59779	1.45789	1.71393
265.554	1.83289	1.59515	1.47071	1.58044	1.88727	1.91294	1.85373	1.99848	2.09313	1.97513	1.68225	1.86008	1.50551	1.59529
266.475	1.74956	1.4775	1.5861	1.40397	2.00592	2.05087	1.89539	2.07541	1.81862	2.08227	1.70148	1.64697	1.52138	1.69698
267.407	1.89539	1.53632	1.75917	1.49221	2.05676	1.8957	1.99956	1.92156	1.91666	1.83227	1.68225	1.76172	1.58488	1.71393
268.338	1.93706	1.45789	1.66302	1.4628	1.76863	1.8957	2.02039	1.92156	1.89705	1.79656	1.60533	1.64697	1.6325	1.66308
269.27	1.87456	1.43829	1.62456	1.43338	1.95507	1.99915	1.85373	1.90233	1.81862	1.83227	1.5861	1.76172	1.48964	1.64614
270.191	1.87456	1.51672	1.56687	1.4775	1.92117	1.96466	1.95789	2.03694	1.91666	1.85013	1.64379	1.64697	1.6325	1.51054
271.113	2.04123	1.61476	1.62456	1.55103	1.83642	1.91294	1.93706	2.03694	1.93627	1.95727	1.5861	1.86008	1.61662	1.69698
272.173	1.74956	1.49711	1.68225	1.44809	1.87032	1.74053	1.87456	1.92156	1.75979	2.01085	1.5861	1.89287	1.50551	1.59529
273.106	1.83289	1.57554	1.52841	1.4628	1.75168	1.98191	1.83289	1.84464	1.87744	1.99299	1.72071	1.79451	1.61662	1.61224
274.037	2.08289	1.53632	1.77841	1.56574	1.76863	1.94742	1.85373	2.09464	1.89705	1.92156	1.68225	1.61418	1.53726	1.66308
274.969	1.85373	1.61476	1.52841	1.43338	1.75168	1.91294	1.81206	1.96002	1.89705	1.85013	1.62456	1.71254	1.50551	1.78173
275.89	1.91623	1.59515	1.54764	1.53632	1.81947	2.10259	1.81206	1.96002	1.7794	1.99299	1.60533	1.54861	1.55313	1.68003
276.812	1.79123	1.59515	1.64379	1.49221	1.81947	1.91294	1.87456	2.07541	1.97548	1.83227	1.62456	1.77812	1.48964	1.54444
277.733	1.91623	1.61476	1.48995	1.49221	1.83642	1.94742	1.89539	1.96002	1.72058	1.95727	1.75917	1.8109	1.61662	1.76478
278.655	1.83289	1.49711	1.5861	1.56574	1.71778	1.77501	1.93706	2.07541	1.85783	1.9037	1.68225	1.61418	1.52138	1.68003
279.576	2.02039	1.53632	1.54764	1.58044	1.87032	1.8957	1.91623	2.01771	1.95587	1.85013	1.79764	1.63058	1.48964	1.63304
280.498	1.81206	1.65397	1.39379	1.55103	1.88727	1.8957	1.95789	2.05618	1.93627	1.93942	1.66302	1.63058	1.42615	1.54829
281.419	1.91623	1.55593	1.56687	1.41868	1.85337	2.05087	1.87456	1.8831	1.83823	1.92156	1.5861	1.51582	1.48964	1.51439
282.593	1.89539	1.69319	1.60533	1.44809	1.88727	1.8957	1.97873	2.01771	1.89705	1.9037	1.60533	1.61418	1.58488	1.59914
283.513	2.10373	1.63436	1.64379	1.50691	1.85337	1.98191	1.83289	2.01771	1.89705	1.93942	1.60533	1.67976	1.44202	1.68388
284.434	1.89539	1.4775	1.68225	1.44809	1.83642	1.93018	1.79123	1.94079	1.89705	1.83227	1.66302	1.77812	1.55313	1.63304
285.356	1.79123	1.55593	1.64379	1.44809	1.87032	1.96466	1.87456	1.94079	1.93627	1.88585	1.68225	1.66336	1.45789	1.61608
286.277	1.89539	1.53632	1.48995	1.55103	1.85337	1.77501	1.99956	1.92156	1.79901	1.79656	1.72071	1.59779	1.68012	1.66693
287.206	1.85373	1.57554	1.5861	1.4775	1.70083	1.94742	1.91623	1.8831	2.13234	1.93942	1.64379	1.87648	1.48964	1.53134
288.13	2.02039	1.49711	1.68225	1.62456	1.71778	1.87846	1.83289	1.99848	1.99509	1.97513	1.56687	1.54861	1.55313	1.56524
289.068	1.91623	1.49711	1.60533	1.50691	1.66693	1.93018	1.85373	1.97071	1.79901	2.0287	1.68225	1.87648	1.53726	1.58219
289.993	1.97873	1.59515	1.54764	1.49221	1.80253	1.8957	1.83289	1.91302	1.85783	1.7787	1.75917	1.565	1.45789	1.49744
290.914	1.87456	1.53632	1.5861	1.38927	1.81947	2.01639	1.89539	1.98995	1.83823	2.06442	1.70148	1.68194	1.50551	1.58219
291.836	1.89539	1.55593	1.54764	1.49221	1.75168	1.91294	1.87456	1.91302	1.89705	1.99299	1.68225	1.68194	1.47377	1.70083
292.757	1.99956	1.49711	1.52841	1.50691	1.85337	1.82673	1.91623	1.85533	2.0147	2.10013	1.60533	1.56718	1.58488	1.56524
293.679	1.87456	1.57554	1.73995	1.44809	1.73473	1.6888	1.74956	2.0861	1.83823	1.9037	1.64379	1.56718	1.6325	1.64998
294.6	1.93706	1.45789	1.68225	1.4628	1.76863	1.76249	1.89539	1.87456	1.85783	1.9037	1.60533	1.66554	1.6325	1.59914
295.522	1.93706	1.45789	1.52841	1.53632	1.75168	1.86594	1.87456	2.04764	1.98731	2.04656	1.64379	1.64915	1.569	1.59914
296.443	1.89539	1.51672	1.66302	1.50691	1.93812	1.74525	1.77039	2.02841	1.88927	2.06442	1.68225	1.50161	1.61662	1.51439
297.522	1.89539	1.51672	1.66302	1.50691	1.93812	1.74525	1.77039	2.02841	1.88927	2.06442	1.68225	1.50161	1.61662	1.51439
298.522	1.93706	1.45789	1.52841	1.53632	1.75168	1.86594	1.87456	2.04764	1.98731	2.04656	1.64379	1.64915	1.569	1.59914
299.522	1.87456	1.57554	1.73995	1.44809	1.73473	1.6418	1.74956	2.0861	1.79123	1.9037	1.64379	1.56718	1.6325	1.64998

## Sheet: NR1mE+NR2Awt mitosis (n=13)
Time (s)	cell 1	cell 2	cell 3	cell 4	cell 5	cell 6	cell 7	cell 8	cell 9	cell 10	cell 11	cell 12	cell 13
0	1.01919	1.03725	1.04622	0.965135	0.917797	1.01919	1.0125	1.00811	1.01065	1.01065	1.0354	1.0354	1.01919
0.921	0.965135	1.00524	0.965135	0.938108	1.03513	1.20838	1.07524	1.03513	1.00811	1.01353	1.01919	1.01919	0.965135
1.853	0.965135	0.998107	0.965135	0.965135	1.03513	1.04622	1.06811	1.03513	1.03513	1.04185	1.01919	1.01919	0.965135
2.774	0.911081	0.944178	0.911081	0.965135	0.981081	1.20838	1.01418	0.981081	1.03513	1.12779	1.00838	1.00838	0.911081
3.706	0.938108	1.03957	0.938108	1.01919	1.00811	1.00811	1.10956	1.00811	1.08919	1.14108	1.01919	1.04622	0.938108
4.627	0.965135	1.01065	0.965135	0.965135	1.03513	1.03513	1.08065	1.03513	1.03513	1.05745	0.965135	1.10838	0.965135
5.569	0.938108	0.943526	0.938108	0.954324	1.00811	1.00811	1.01353	1.00811	1.02432	1.10834	0.954324	0.911081	0.938108
6.5	0.965135	0.971852	0.965135	1.0354	1.03513	1.03513	1.04185	1.03513	1.1054	1.10634	1.0354	0.965135	0.965135
7.432	0.965135	1.05779	0.965135	1.01919	1.03513	1.03513	1.12779	1.03513	1.08919	1.0596	1.01919	1.01919	0.965135
8.353	1.01919	1.07108	1.01919	1.01919	1.08919	1.08919	1.14108	1.08919	1.08919	1.11667	1.01919	0.965135	1.01919
9.285	0.965135	0.987446	0.965135	1.00838	1.03513	1.03513	1.05745	1.03513	1.07838	1.04435	1.00838	0.965135	0.965135
10.216	1.15432	1.03834	1.15432	1.04622	1.22432	1.22432	1.10834	1.22432	1.11622	1.04817	1.04622	0.911081	1.15432
11.148	1.23541	1.03634	1.23541	1.10838	1.3054	1.3054	1.10634	1.3054	1.17838	1.1197	1.10838	0.938108	1.23541
12.079	1.01919	0.989601	1.01919	0.911081	1.08919	1.08919	1.0596	1.08919	0.981081	1.01435	0.911081	0.965135	1.01919
13.011	1.01919	1.04667	1.01919	0.965135	1.08919	1.08919	1.11667	1.08919	1.03513	1.12212	0.965135	0.938108	1.01919
13.932	1.20838	0.974352	1.20838	1.01919	1.27838	1.27838	1.04435	1.27838	1.08919	1.17107	1.01919	0.965135	1.20838
14.864	1.04622	0.978172	1.04622	0.965135	1.11622	1.11622	1.04817	1.11622	1.03513	1.07268	0.965135	0.965135	1.04622
15.795	1.20838	1.04971	1.20838	0.965135	1.27838	1.27838	1.1197	1.27838	1.03513	1.09841	0.965135	1.01919	1.20838
16.717	0.911081	1.14436	0.911081	0.911081	0.981081	0.981081	1.21436	0.981081	0.981081	1.06659	0.911081	0.965135	0.911081
17.648	0.965135	1.05212	0.965135	0.938108	1.03513	1.03513	1.12212	1.03513	1.00811	1.08231	0.938108	0.954324	0.965135
18.58	1.07324	1.10107	1.07324	0.965135	1.14324	1.14324	1.17107	1.14324	1.03513	1.02808	0.965135	1.0354	1.07324
19.511	1.01919	1.10268	1.01919	0.938108	1.08919	1.08919	1.17268	1.08919	1.00811	1.17049	0.938108	1.01919	1.01919
20.432	1.01916	1.02841	0.965135	0.965135	1.03513	1.03513	1.09841	1.03513	1.03513	1.08221	0.965135	1.01919	1.20838
21.364	1.20838	0.996586	0.839002	0.965135	1.03513	1.01919	1.06659	0.999003	1.03513	1.03084	0.965135	1.00838	1.04622
22.295	1.04622	1.01231	0.965135	1.01919	1.03513	1.20838	1.08231	1.03513	1.08919	1.10413	1.01919	1.04622	1.20838
23.227	1.20838	0.958079	1.15432	0.965135	1.22432	1.04622	1.02808	1.22432	1.03513	1.12691	0.965135	1.00838	1.15432
24.158	0.938108	1.10049	0.938108	0.954324	1.00811	1.20838	1.17049	1.00811	1.02432	1.14755	0.954324	1.00838	0.938108
25.09	1.04622	1.01221	1.04622	1.0354	1.11622	1.11622	1.08221	1.11622	1.1054	1.14631	1.0354	1.04622	1.04622
26.021	1.04622	0.960844	1.04622	1.01919	1.11622	1.11622	1.03084	1.11622	1.08919	1.09227	1.01919	1.00838	1.04622
26.943	1.07324	1.03412	1.07324	1.01919	1.14324	1.14324	1.10413	1.14324	1.08919	1.10352	1.01919	0.911081	1.07324
27.874	1.04622	1.05691	1.04622	1.00838	1.11622	1.11622	1.12691	1.11622	1.07838	1.11171	1.00838	0.965135	1.04622
28.796	0.992162	1.07755	0.992162	1.04622	1.06216	1.06216	1.14755	1.06216	1.11622	1.14415	1.04622	1.07324	0.992162
29.727	0.857027	1.07631	0.857027	1.00838	0.927027	0.927027	1.14631	0.927027	1.07838	1.11098	1.00838	1.01919	0.857027
30.659	0.992162	1.12227	0.992162	0.911081	1.06216	1.06216	1.19226	1.06216	0.981081	1.08919	0.911081	0.965135	0.992162
31.59	0.992162	1.03352	0.992162	0.965135	1.06216	1.06216	1.10352	1.06216	1.03513	1.03513	0.965135	0.83	0.992162
32.522	0.938108	1.04171	0.938108	1.07324	1.00811	1.00811	1.11171	1.00811	1.14324	0.9	1.07324	0.965135	0.938108
33.453	1.18135	1.07415	1.18135	1.01919	1.25135	1.25135	1.14415	1.25135	1.08919	1.03513	1.01919	1.05432	1.18135
34.385	1.04622	1.04098	1.04622	0.965135	1.11622	1.11622	1.11098	1.11622	1.03513	1.12432	0.965135	0.938108	1.04622
35.306	1.04622	1.01982	1.04622	0.965135	1.11622	1.11622	1.08982	1.11622	1.03513	1.00811	0.965135	1.04622	1.04622
36.228	1.1273	1.00103	1.1273	1.05432	1.1973	1.1973	1.07103	1.1973	1.12432	1.11622	1.05432	1.04622	1.1273
37.149	0.992162	1.02696	0.992162	0.938108	1.06216	1.06216	1.09696	1.06216	1.00811	1.11622	0.938108	1.07324	0.992162
38.081	1.04622	0.999423	1.04622	1.04622	1.11622	1.11622	1.06942	1.11622	1.11622	1.14324	1.04622	1.04622	1.04622
39.012	0.965135	0.948763	0.965135	1.04622	1.03513	1.03513	1.01876	1.03513	1.11622	1.11622	1.04622	0.992162	0.965135
39.944	0.992162	1.06309	0.992162	1.07324	1.06216	1.06216	1.13309	1.06216	1.14324	1.06216	1.07324	0.857027	0.992162
40.875	1.07324	1.01435	1.07324	1.04622	1.14324	1.14324	1.08435	1.14324	1.11622	0.927027	1.04622	0.992162	1.07324
41.797	1.01919	1.0792	1.01919	0.992162	1.08919	1.08919	1.1492	1.08919	1.06216	1.06216	0.992162	0.992162	1.01919
42.728	0.992162	0.981513	0.992162	0.857027	1.06216	1.06216	1.05151	1.06216	0.927027	1.06216	0.857027	0.938108	0.992162
43.66	1.31649	0.940244	1.31649	0.992162	1.38649	1.38649	1.01024	1.38649	1.06216	1.00811	0.992162	1.08135	1.31649
44.591	1.04622	1.00485	1.04622	0.992162	1.11622	1.11622	1.07485	1.11622	1.06216	1.17135	0.992162	1.04622	1.04622
45.523	0.911081	1.02561	0.911081	0.938108	0.981081	0.981081	1.09561	0.981081	1.00811	1.11622	0.938108	1.04622	0.911081
46.454	1.23541	1.04968	1.23541	1.10135	1.3054	1.3054	1.11968	1.3054	1.17135	1.11622	1.10135	1.0273	1.23541
47.386	0.938108	1.04445	0.938108	1.04622	1.00811	1.00811	1.11445	1.00811	1.11622	1.1673	1.04622	0.992162	0.938108
48.317	1.04622	1.01422	1.04622	1.04622	0.985593	1.02241	0.9125	0.946154	0.992162	0.992162	1.04622	1.04622	1.04622
49.248	0.911081	1.03266	0.911081	1.0973	0.917797	0.85	0.954167	0.965385	1.04622	1.04622	1.0973	0.965135	0.911081
50.18	1.1273	1.05059	1.1273	0.992162	1.01949	0.987931	0.9125	0.888462	0.965135	0.965135	0.992162	0.992162	1.1273
51.111	1.1273	1.07906	1.1273	1.04622	0.934746	0.85	0.954167	1.00385	0.992162	0.992162	1.04622	1.07324	1.1273
52.043	1.10027	0.917965	1.10027	0.965135	0.951695	0.97069	0.954167	0.984615	1.07324	1.07324	0.965135	1.01919	1.10027
52.964	1.1273	1.06751	1.1273	0.992162	0.951695	0.936207	0.975	0.888462	1.01919	1.01919	0.992162	0.992162	1.1273
53.896	1.15432	0.980789	1.15432	1.07324	0.968644	0.936207	0.933333	0.869231	0.992162	0.992162	1.07324	1.03266	1.15432
54.827	1.21459	1.21385	1.21459	1.21459	1.18099	1.13161	1.1079	1.18002	1.31189	1.31189	1.21459	1.24599	1.21459
55.759	1.23459	1.23385	1.23459	1.23459	1.20099	1.15161	1.1279	1.20002	1.33189	1.33189	1.23459	1.26599	1.23459
56.69	1.15351	1.30619	1.15351	1.32756	1.23489	1.08264	1.16957	1.18078	1.38162	1.72108	1.72108	2.23176	1.15351
57.622	1.39675	1.38002	1.39675	1.4627	1.15015	1.16885	1.1904	1.12309	1.4627	1.60216	1.80216	2.12337	1.39675
58.553	1.3427	1.49011	1.3427	1.62486	1.35354	1.63437	1.3154	1.18078	1.62486	1.64	1.93999	2.10095	1.3427
59.485	1.26162	1.49771	1.26162	2.03026	1.47218	1.89299	1.4404	1.8154	1.83027	1.39675	1.89675	2.23848	1.26162
60.406	1.23622	1.7521	1.23622	2.08595	1.54848	1.81586	1.45667	1.82846	2.08595	1.42541	1.92541	2.13026	1.23622
61.328	1.12811	1.77948	1.12811	2.03189	2.05271	2.0831	1.79	2.02077	2.23189	1.29027	1.94432	2.10886	1.12811
62.259	1.18216	1.97902	1.18216	2.35622	1.98491	1.92793	1.76917	2.05923	2.35622	1.39838	2.07389	2.08319	1.18216
63.181	1.15514	1.94939	1.15514	2.08865	1.93407	2.06586	1.9775	2.23231	2.08865	1.26324	1.26324	2.03321	1.15514
64.112	1.38216	2.04872	1.18216	2.11568	2.10356	1.85897	1.74833	2.21308	2.11568	1.29027	1.18216	1.97863	1.48216
65.034	1.4173	2.10636	1.3173	1.99676	1.91712	2.30724	1.7275	2.23231	1.99676	1.34432	1.29027	1.95877	1.5173
65.965	1.67946	1.99797	1.47946	2.03459	1.95102	2.10034	1.76917	2.13615	1.83459	1.9561	1.7611	1.90852	1.47946
66.897	1.88487	2.07555	1.88487	2.09135	2.00186	2.03138	1.64417	2.25154	1.69135	1.99145	1.77953	1.94284	1.88487
67.818	1.96595	2.21307	1.96595	1.94541	2.01881	2.18655	1.79	2.21308	1.5454	1.98565	1.80911	2.02938	1.96595
68.75	2.11189	2.13026	1.91189	1.86432	1.95102	1.96241	1.79	2.07846	1.51027	2.08557	1.77095	2.1369	1.91189
69.681	2.23622	2.00886	2.23622	1.69389	1.91712	2.23828	1.79	2.34769	1.51838	2.05374	1.81	2.07021	2.23622
70.613	1.66865	2.10319	1.66865	1.58324	2.00186	1.84172	1.7275	2.11692	1.42324	2.02328	1.76887	2.08553	1.66865
71.544	1.69568	2.08321	1.69568	1.70216	2.10356	2.06586	1.7275	2.09769	1.41027	2.01776	1.80838	2.01909	1.69568
72.476	1.77676	2.17863	1.77676	1.51027	1.98491	1.97965	1.70667	2.13615	1.46432	2.01604	1.81949	1.99191	1.77676
73.407	1.6146	1.95877	1.6146	1.46432	1.86627	2.04862	1.64417	2.29	1.38324	1.92644	1.75176	1.99679	1.6146
74.329	1.37135	1.49096	1.37135	1.38324	1.50186	2.11759	1.74833	2.04	1.30216	2.07275	1.78822	2.10399	1.37135
75.26	1.42541	1.58596	1.42541	1.30216	1.41712	1.73828	1.62333	2.09769	1.41027	2.03976	1.77076	2.1062	1.42541
76.182	1.29027	1.55141	1.29027	1.41027	1.48491	1.91069	1.74833	2.23231	1.41027	2.03889	1.82352	2.05392	1.29027
77.113	1.39838	1.54653	1.39838	1.41027	1.46797	1.87621	1.68583	2.19385	1.32919	1.94992	1.82661	2.03963	1.39838
78.034	0.995135	1.00428	0.995135	1.1573	0.955135	0.99928	0.929267	1.08515	1.12527	1.00976	1.05511	1.02999	1.03713
78.956	1.10324	0.904351	1.10324	0.995135	1.06324	0.899351	1.15317	0.950538	1.1523	1.06761	1.19095	1.07853	1.14524
79.887	1.18432	1.03379	1.18432	1.10324	1.14432	1.02879	1.06983	1.04669	0.990135	1.13474	1.10715	1.07608	1.22632
80.819	1.07622	0.947503	1.07622	1.18432	1.03622	0.942503	1.21567	0.950538	1.09824	1.08579	1.19046	0.993771	1.11822
81.75	1.07622	0.995788	1.07622	1.10324	1.03622	0.990788	1.06983	0.950538	1.17932	1.0816	1.07971	1.13506	1.11822
82.672	1.2654	1.05501	1.2654	1.07622	1.22541	1.05001	1.15317	0.931308	1.09824	1.03931	1.16654	1.04138	1.3074
83.62	1.07622	1.01289	1.07622	1.02216	1.03622	1.00789	1.19483	1.239	1.07122	1.07421	1.12484	1.10956	1.11822
84.545	1.13027	1.0411	1.13027	0.941081	1.09027	1.0361	1.09067	1.02746	1.01716	1.05387	1.09932	0.990837	1.17227
85.466	1.1573	1.08601	1.1573	1.13027	1.1173	1.08101	1.2365	1.14285	0.936081	1.06401	1.12914	0.993118	1.1993
86.388	0.995135	1.03305	0.995135	1.04919	0.955135	1.02805	1.09067	1.12362	1.12527	1.07318	1.08555	1.0232	1.03713
87.309	1.10324	1.00571	1.10324	1.10324	1.06324	1.00071	1.09067	1.14285	1.04419	1.05348	1.05974	0.917634	1.14524
88.231	1.18432	0.934267	1.18432	1.07622	1.14432	0.929267	1.21567	1.04669	1.09824	1.10418	1.1264	1.06706	1.22632
89.152	1.10324	0.998915	1.10324	0.998915	1.06324	1.15665	1.174	1.08515	1.07122	0.994196	1.067	1.07907	1.14524
90.084	1.07622	1.02332	1.07622	1.02332	1.03622	1.2601	1.09067	1.00823	0.963108	1.03457	1.02403	1.09594	1.11822
91.015	1.02216	0.937653	1.02216	0.937653	0.982162	0.984241	1.13233	0.989	1.07122	1.04956	1.01813	1.08878	1.06416
91.947	0.941081	0.994271	0.941081	0.994271	0.901081	1.11528	1.2365	1.08515	0.855	1.089	1.04904	1.14737	0.983081
92.878	1.13027	1.03253	1.13027	1.03253	1.09027	1.13941	0.957333	1.06592	1.04419	1.00992	1.09962	1.06826	1.17227
93.81	1.04919	1.08128	1.04919	1.08128	1.00919	1.13941	1.124	0.950538	0.990135	1.05647	1.10047	1.12285	1.09119
94.731	0.941081	1.02413	0.941081	1.02216	0.961081	1.33562	1.03533	0.915923	1.17932	1.24605	1.17137	1.05495	0.983081
95.663	1.13027	1.15298	1.13027	1.07622	1.15027	1.33562	0.972833	1.06977	1.01716	1.06885	1.2326	0.993589	1.17227
96.584	0.995135	0.926658	0.995135	1.10324	1.01513	1.26666	0.952	1.14669	1.07122	1.07285	1.11336	1.10033	1.03713
97.516	1.13027	1.02879	1.13027	1.07622	1.15027	1.05976	1.0145	1.05054	1.09824	1.01908	1.203	0.928634	1.17227
98.447	0.887027	0.960928	0.887027	1.10324	0.907027	1.12872	1.03533	1.24285	1.07122	1.05882	1.21507	1.09369	0.929027
99.369	0.887027	1.03418	0.887027	0.914054	0.907027	1.05976	1.202	1.12746	1.09824	1.03811	1.19048	1.07433	0.929027
100.3	1.07622	0.99336	1.07622	1.10324	1.09622	1.12872	0.993667	1.03131	1.00905	1.02013	1.21882	1.15718	1.11822
101.232	1.18432	1.12886	1.18432	1.07622	1.20432	1.20148	0.995608	1.14669	1.09824	0.950144	1.28992	1.05722	1.22632
102.153	1.02216	1.14362	1.02216	0.941081	1.04216	0.953207	1.05775	1.10438	1.07122	0.939384	1.1702	1.02038	1.06416
103.084	1.07622	0.990785	1.07622	1.18432	1.09622	1.15665	1.00158	1.00823	0.936081	1.05295	1.17654	1.03313	1.11822
104.016	1.10324	1.01115	1.10324	1.13027	1.12324	1.10148	0.96773	1.02746	1.17932	1.14702	1.09155	1.00115	1.14524
104.947	1.07622	1.1575	1.07622	1.10324	1.09622	1.00838	0.955118	0.969769	1.12527	1.06965	0.979659	1.03081	1.11822
105.869	1.10324	1.09963	1.10324	1.02216	1.12324	0.977345	0.929398	0.950538	1.09824	1.0976	0.971541	1.03306	1.14524
106.79	0.914054	1.11975	0.914054	1.07622	0.934054	0.991138	0.976525	1.05438	1.01716	1.07686	1.06167	1.05419	0.956054
107.722	1.10324	1.03317	1.10324	1.13027	1.06324	1.02217	1.06753	1.14285	1.07122	1.07166	1.19817	1.08815	1.14524
108.643	1.04919	1.07995	1.04919	1.13432	1.07319	0.989897	0.999	1.11208	0.859054	0.995845	1.02498	1.11476	1.09119
109.575	0.968108	1.05624	0.968108	1.13432	0.992108	0.938172	0.999	1.00823	1.07527	0.921954	1.02818	1.116	1.01011
110.496	1.13027	0.975046	1.13027	0.945135	1.15427	0.938172	1.10317	1.06592	1.23743	1.01331	1.10811	1.09959	1.17227
111.428	1.07622	0.971488	1.07622	0.999189	1.10022	0.965759	1.01983	1.04669	0.859054	0.948732	1.00522	1.18402	1.11822
112.349	1.07622	0.999073	1.07622	0.918108	1.10022	1.0761	1.08233	1.10438	1.12932	1.0818	0.997397	1.23193	1.11822
113.281	1.18432	1.01649	1.18432	1.08027	1.20832	1.19679	1.10317	1.02746	1.02122	1.0979	1.02315	1.28353	1.22632
114.212	1.02216	1.06899	1.02216	0.972162	1.04616	0.920931	0.978167	1.10438	1.1023	0.926854	1.09123	1.08108	1.06416
115.144	0.914054	1.0149	0.914054	0.864054	0.938054	0.886448	1.04067	1.08515	1.04824	1.00339	1.04697	1.20448	0.956054
116.075	1.13027	0.930664	1.13027	1.08027	1.15427	1.02438	0.9365	1.02746	0.913108	0.941629	0.998499	1.17008	1.17227
117.076	1.29243	1.10631	1.29243	1.24243	1.31643	0.90369	0.957333	1.08515	1.04824	0.994586	1.05059	1.22318	1.33443
118.008	0.914054	1.056	0.914054	0.864054	0.938054	1.05886	1.01983	1.02746	0.940135	1.22562	1.01779	1.22715	0.956054
118.94	1.18432	1.07276	1.18432	1.13432	1.20832	0.869207	0.978167	1.00823	0.913108	0.970548	1.01615	1.19683	1.22632
119.861	1.07622	1.11279	1.07622	1.02622	1.10022	1.02438	0.978167	1.06592	1.02122	0.964097	1.02541	1.0766	1.11822
120.783	1.1573	1.03152	1.1573	1.1073	1.1813	1.16231	1.01983	1.14285	1.04824	1.17154	1.07195	1.1441	1.1993
121.714	1.10324	0.951364	1.10324	1.05324	1.12724	1.00714	1.124	0.989	1.1023	0.945173	0.974694	1.16917	1.14524
122.646	0.968108	1.07995	0.968108	0.918108	0.992108	1.00714	1.14483	0.989	1.07527	0.917467	0.97857	1.09985	1.01011
123.567	1.10324	1.05624	1.10324	1.05324	1.12724	1.11059	0.978167	0.969769	1.04824	0.980879	1.10398	1.04724	1.14524
124.499	0.995135	0.975046	0.995135	0.945135	1.01913	1.0761	1.08233	1.10438	1.04824	1.00137	1.14558	1.0978	1.03713
125.42	0.968108	0.971488	0.968108	0.918108	0.992108	1.02438	1.0615	1.10438	1.04824	1.1444	1.15023	1.04989	1.01011
126.352	1.07622	0.999073	1.07622	1.02622	1.10022	0.951966	0.999	0.989	1.1023	1.11136	1.25688	1.22025	1.11822
127.273	1.10324	1.01649	1.10324	1.05324	1.12724	1.09335	0.957333	1.01208	1.1023	1.06436	1.10222	1.11707	1.14524
128.205	1.1573	1.06899	1.1573	1.1073	1.1813	1.05886	0.978167	1.16208	1.1023	0.98275	1.15292	0.996588	1.1993
129.136	1.13027	1.0149	1.13027	1.08027	1.15427	1.02438	0.9365	1.02746	1.18338	1.18706	1.06955	1.07979	1.17227
130.068	1.10324	0.930664	1.10324	1.05324	1.12724	1.21403	0.9365	1.02746	1.12932	1.07788	1.13059	1.06823	1.14524
130.989	1.10324	1.10631	1.10324	1.05324	1.12724	1.02438	0.999	1.14285	0.994189	1.02674	1.09245	1.10122	1.14524
131.91	1.10324	1.056	1.10324	1.05324	1.12724	1.05886	1.01983	1.02746	1.15635	1.02878	1.09011	1.12535	1.14524
132.878	1.04919	1.0094	1.04919	1.08027	0.995189	1.0601	0.978167	1.00439	1.12932	1.06953	1.08495	1.00908	1.09119
133.804	1.1573	0.918152	1.1573	1.08027	1.1033	1.14631	1.10317	1.00439	0.913108	1.00838	1.05239	1.06515	1.1993
134.725	1.13027	1.11332	1.13027	1.18838	1.07627	0.939414	1.10317	1.02361	1.1023	1.01704	0.974948	1.05835	1.17227
135.656	1.10324	1.04762	1.10324	1.04762	1.06324	1.19114	1.174	1.08515	1.04419	1.13885	1.14946	1.11494	1.14524
136.588	1.07622	1.00944	1.07622	1.00944	1.03622	1.07045	1.21567	1.06592	1.20635	1.14886	1.06742	1.02961	1.11822
137.519	0.968108	0.96411	0.968108	0.96411	0.928108	1.20838	1.1115	0.969769	1.1523	1.07078	0.984642	1.11358	1.01011
138.451	1.07622	0.927206	1.07622	0.927206	1.03622	1.00148	1.24067	1.10438	1.01716	1.14025	1.10731	1.10892	1.11822
139.372	0.86	0.980732	0.86	0.980732	1.02	1.10493	1.05317	1.21977	1.1523	1.07883	1.04477	1.04901	0.902
140.366	1.04919	0.99132	1.04919	0.94132	1.03019	1.1601	1.074	1.08515	1.15635	1.07686	1.07606	1.03976	1.09119
141.295	0.995135	0.960176	0.995135	0.910176	0.976135	1.09114	1.15733	1.04669	1.12932	1.11961	1.01549	1.11065	1.03713
142.217	1.04919	0.943959	1.04919	0.893959	1.03019	1.14286	1.15733	1.16208	1.07527	1.0743	1.16981	1.0601	1.09119
143.148	1.21135	0.991292	1.21135	0.941292	1.19235	1.03941	1.09483	0.989	0.967162	1.07487	1.04683	1.07901	1.25335
144.08	1.1573	1.06213	1.1573	1.01213	1.1383	1.00493	1.2615	1.12362	1.07527	1.1418	1.05531	1.1655	1.1993
145.011	1.02216	0.900576	1.02216	0.850576	1.00316	1.05665	1.24067	1.20054	1.07527	1.08073	1.07559	1.04832	1.06416
145.943	1.1573	0.936957	1.1573	0.886957	1.1383	1.19459	1.2615	1.02746	0.940135	1.08047	1.04192	1.03043	1.1993
146.889	1.21135	1.10621	1.21135	1.05621	1.19235	1.17735	1.3865	0.989	1.1023	1.1149	1.11633	1.06349	1.25335
147.816	1.18432	1.10476	1.18432	1.05476	1.16532	1.09114	1.17817	1.239	1.15635	1.06481	1.07887	1.09427	1.22632
148.737	1.13027	0.983349	1.13027	0.933349	1.11127	1.09803	1.10317	1.12362	1.12932	1.17671	1.05753	1.13019	1.17227
149.669	1.02216	0.904365	1.02216	0.854365	1.00316	1.21183	1.09483	1.12362	1.04824	1.08102	1.09947	1.12812	1.06416
150.59	1.13027	0.993099	1.13027	0.943099	1.11127	0.884241	1.0615	1.12362	1.12932	0.98288	1.01178	1.06568	1.17227
151.512	1.13027	1.09708	1.13027	1.04708	1.11127	1.12562	1.10317	1.06592	1.02122	1.0616	1.07387	1.15693	1.17227
152.433	0.995135	1.00448	0.995135	0.954483	0.976135	0.970448	0.978167	1.00823	1.12932	1.11617	1.11616	1.08729	1.03713
153.365	1.1573	1.03641	1.1573	0.986409	1.1383	1.19459	1.01983	1.25823	1.1023	1.13118	1.13436	1.14227	1.1993
154.296	1.21135	1.02375	1.21135	0.973752	1.19235	1.05665	0.978167	1.18131	1.18338	1.12852	1.04894	1.11629	1.25335
155.228	1.18432	1.04607	1.18432	0.996073	1.16532	0.953207	1.04067	1.00823	1.12932	1.12154	1.09168	1.0154	1.22632
156.159	1.10324	1.00535	1.10324	0.955352	1.08424	1.03941	1.04067	1.18131	1.02122	1.14558	1.08375	1.01311	1.14524
157.081	1.18432	0.986793	1.18432	0.936793	1.16532	1.03941	1.16567	1.10438	1.02122	1.06351	1.13541	1.12221	1.22632
158.012	1.07622	1.02789	1.07622	0.977889	1.05722	0.984241	0.9365	1.06592	1.04824	1.1	1.13176	1.07817	1.11822
158.934	1.18432	0.991913	1.18432	0.941913	1.16532	1.19114	1.10317	1.10438	0.913108	1.2327	1.04493	1.1565	1.22632
159.865	1.1573	1.04617	1.1573	0.996173	1.1383	1.19114	1.14483	1.02746	1.04824	1.12896	1.07622	1.08238	1.1993
160.787	1.23838	1.02612	1.23838	1.02622	1.21938	1.13941	1.1865	1.10438	1.02122	1.14986	1.13604	1.03874	1.28038
161.708	1.18432	1.00794	1.18432	1.02622	1.16532	1.03597	1.01983	1.18131	1.1023	1.16758	1.02968	1.03638	1.22632
162.63	1.07622	0.972833	1.07622	1.05324	1.05722	1.20838	1.10317	1.10438	1.02122	1.14247	1.05015	1.04296	1.11822
163.551	1.07622	1.00425	1.07622	0.918108	1.05722	1.14976	1.04067	1.02746	0.994189	1.1531	1.07835	1.09507	1.11822
164.483	1.10324	1.02189	1.10324	1.05324	1.08424	1.07734	1.10317	0.985154	0.967162	1.10766	1.09434	1.0539	1.14524
165.414	0.968108	0.933167	0.968108	1.02622	0.949108	1.1739	1.08233	0.985154	1.04824	1.14974	1.02948	1.01717	1.01011
166.345	1.10324	1.08973	1.10324	1.1073	1.08424	1.10493	1.01983	1.11977	1.02122	1.10816	1.03418	1.10985	1.14524
167.277	1.07622	1.06673	1.07622	1.02622	1.02222	1.20838	1.124	1.01208	1.23743	1.11332	1.0363	1.06263	1.11822
168.208	1.1573	0.896901	1.1573	0.999189	1.1033	1.05321	1.124	1.10054	1.07527	1.12553	1.10594	1.00908	1.1993
169.13	1.07622	0.96631	1.07622	0.972162	1.02222	1.22562	1.08233	1.23515	0.994189	1.00838	1.05239	1.06515	1.11822
170.061	1.04919	0.931923	1.04919	1.05324	0.995189	1.21183	1.22817	1.08131	1.23743	1.01704	0.974948	1.05835	1.09119
170.993	1.02216	1.0916	1.02216	1.02622	0.968162	1.22562	1.08233	1.11977	1.18338	1.05502	1.06038	1.0507	1.06416
171.914	1.10324	0.994371	1.10324	1.24243	1.04924	1.05665	0.915667	0.946692	1.07527	1.1393	0.971029	1.14496	1.14524
172.836	1.07622	1.03602	1.07622	1.08027	1.02222	1.07045	1.1865	1.02361	1.12932	1.06458	1.12638	1.02627	1.11822
173.757	1.29243	0.968754	1.29243	0.999189	1.23843	1.09114	1.124	1.04285	1.07527	1.12844	1.0399	1.06945	1.33443
174.689	1.13027	0.967668	1.13027	1.24243	1.07627	1.15665	1.16567	1.00439	1.04824	1.13194	0.974303	1.09814	1.17227
175.61	1.04919	1.09628	1.04919	1.18838	0.995189	1.10493	1.10317	1.11977	1.07527	1.00857	0.985745	1.08929	1.09119
176.542	1.29243	1.00379	1.29243	1.08027	1.23843	1.13941	0.894833	0.985154	0.994189	1.09374	0.988434	1.11621	1.33443
177.463	1.23838	1.00134	1.23838	1.13432	1.18438	1.00838	0.978167	1.00439	1.2104	1.07791	1.15936	1.06908	1.28038
178.395	1.13027	1.00373	1.13027	1.08027	1.07627	1.08769	1.0615	1.17746	0.940135	1.07148	1.15864	1.08767	1.17227
179.326	1.18432	0.991768	1.18432	1.05324	1.13032	1.24286	0.978167	1.02361	1.07527	1.07193	1.13714	1.12511	1.22632
180.248	1.13027	0.91426	1.13027	1.08027	1.07627	1.03597	0.9365	0.908231	0.994189	1.0074	0.967702	1.09891	1.17227
181.179	1.10324	1.00354	1.10324	0.999189	1.04924	1.19114	1.10317	1.21592	1.07527	0.972719	0.99884	1.02941	1.14524
182.101	1.13027	0.917342	1.13027	1.21541	1.07627	1.13941	1.01983	0.946692	1.12932	0.957912	0.949989	1.01807	1.17227
183.022	1.04919	1.09312	1.04919	0.945135	0.995189	1.02907	1.04067	1.15823	0.994189	1.04135	1.08997	1.07659	1.09119
183.954	1.2654	0.95776	1.2654	1.08027	1.21141	1.24286	1.08233	0.927462	1.04824	1.022	0.955429	1.04514	1.3074
184.885	0.995135	0.967972	0.995135	0.999189	0.941135	1.13941	1.08233	0.927462	0.913108	1.1767	1.02393	1.1145	1.03713
185.807	1.13027	1.03367	1.13027	1.08027	1.07627	1.00148	1.04067	0.985154	1.15635	1.07296	1.05523	1.08238	1.17227
186.738	1.04919	0.957267	1.04919	1.13432	0.995189	1.03597	1.14483	0.985154	0.994189	1.09386	1.11504	1.03874	1.09119
187.66	1.13027	0.901069	1.13027	0.999189	1.07627	1.13941	0.999	0.927462	0.994189	1.11158	1.00868	1.03638	1.17227
188.581	1.18432	0.96732	1.18432	1.05324	1.13032	1.15665	1.01983	1.02361	1.1023	1.08647	1.02915	1.04296	1.22632
189.512	1.04919	0.922073	1.04919	0.918108	0.995189	1.03597	1.124	0.965923	1.07527	1.0971	1.05735	1.09507	1.09119
190.434	1.10324	0.956949	1.10324	1.16135	1.04924	1.10493	1.249	1.19669	1.07527	1.05166	1.07334	1.0539	1.14524
191.355	0.968108	1.07641	0.968108	0.999189	0.914108	1.09459	0.957333	1.02361	1.18338	1.09374	1.00848	1.01717	1.01011
192.277	1.21135	0.97856	1.21135	0.999189	1.15735	1.12907	1.10317	1.00439	1.02122	1.05216	1.01319	1.10985	1.25335
193.208	1.04919	0.983162	1.04919	1.1073	0.995189	1.0601	1.124	0.985154	1.15635	1.05732	1.0153	1.06263	1.09119
194.14	1.04919	1.0094	1.04919	1.08027	0.995189	1.0601	0.978167	1.00439	1.12932	1.06953	1.08495	1.00908	1.09119
195.061	1.1573	0.918152	1.1573	1.08027	1.1033	1.14631	1.10317	1.00439	0.913108	1.00838	1.05239	1.06515	1.1993
195.983	1.13027	1.11332	1.13027	1.18838	1.07627	0.939414	1.10317	1.02361	1.1023	1.01704	0.974948	1.05835	1.17227
196.914	1.13027	1.17009	1.13027	1.02622	1.07627	1.04286	1.08233	1.04285	1.04824	1.05502	1.15238	1.0507	1.17227
197.836	1.23838	1.04402	1.23838	1.16135	1.18438	0.939414	1.14483	1.10054	0.967162	1.1393	1.06303	1.14496	1.28038
198.767	1.07622	0.94571	1.07622	1.13432	1.02222	1.00838	1.1865	1.16977	0.940135	1.03758	1.21838	1.02627	1.11822
199.699	1.21135	0.97516	1.21135	0.918108	1.15735	0.956655	1.04067	1.139	1.07527	1.10144	1.1319	1.06945	1.25335
200.62	1.18432	1.04209	1.18432	1.1073	1.13032	1.0601	1.10317	0.927462	1.04824	1.10494	1.0663	1.09814	1.22632
201.542	0.968108	1.00142	0.968108	1.05324	0.914108	0.939414	1.10317	1.08131	1.02122	0.981568	1.07774	1.08929	1.01011
202.463	1.1573	1.04195	1.1573	0.972162	1.0293	0.917483	1.10317	1.11977	0.913108	1.06674	1.08043	1.11621	1.1993
203.385	1.10324	1.02783	1.10324	0.945135	0.975243	1.02093	0.957333	1.10054	0.913108	1.05091	1.05136	1.09208	1.14524
204.316	1.02216	1.08007	1.02216	1.08027	0.894162	1.22783	1.08233	0.985154	0.994189	1.04448	1.05064	1.11067	1.06416
205.248	0.995135	0.99767	0.995135	1.05324	0.867135	1.1761	0.999	1.20823	1.12932	1.04493	1.02914	1.14811	1.03713
206.179	1.13027	1.05025	1.13027	1.02622	1.00227	1.15886	1.10317	1.00823	1.1023	0.980398	1.0597	1.12191	1.17227
207.153	1.10324	0.938173	1.10324	0.918108	0.975243	0.951966	0.978167	0.985154	1.07527	0.945719	1.09084	1.05241	1.14524
208.072	1.07622	0.962838	1.07622	0.945135	0.948216	1.0899	1.08233	0.946692	1.29149	0.930912	1.04199	1.04107	1.11822
209.007	0.968108	0.974278	0.968108	1.08027	0.840108	0.986448	0.957333	1.02361	1.18338	1.01435	1.18197	1.09959	1.01011
209.935	0.968108	1.01784	0.968108	1.05324	0.840108	1.1761	1.14483	1.189	1.07527	0.995004	1.04743	1.06814	1.01011
210.857	1.04919	0.990582	1.04919	1.02622	0.921189	1.22783	1.01983	1.04285	1.07527	0.95797	1.04514	1.23497	1.09119
211.788	1.18432	1.00401	1.18432	0.918108	1.05632	1.15886	1.16567	1.08131	0.994189	1.00938	1.17105	1.24717	1.22632
212.72	1.1573	1.04535	1.1573	0.918108	1.0293	1.1761	1.04067	1.08131	1.02122	0.928085	1.07106	1.12235	1.1993
213.641	1.13027	1.00496	1.13027	0.999189	1.00227	1.00369	1.08233	1.02361	1.2104	1.03574	1.05973	1.24628	1.17227
214.562	1.34649	1.00111	1.34649	1.13432	1.21849	1.15886	1.0615	0.985154	1.29149	0.998565	1.16634	1.10692	1.38849
215.484	1.23838	0.990596	1.23838	1.1073	1.11038	1.05541	0.999	0.965923	0.994189	0.90514	1.06998	1.19026	1.28038
216.425	1.13027	1.17768	1.13027	1.08027	1.00227	1.14162	1.16567	0.985154	0.967162	0.899077	1.01387	1.15262	1.17227
217.357	1.13027	0.9404	1.13027	1.29649	1.00227	1.00369	1.10317	1.08131	1.04824	0.974184	1.07917	1.23437	1.17227
218.278	1.04919	1.13692	1.04919	1.18838	0.921189	1.12438	1.04067	1.03131	1.1023	1.00018	1.07733	1.16051	1.09119
219.2	1.07622	0.934598	1.07622	1.08027	0.948216	0.986448	1.08233	0.969769	1.12932	0.998765	1.00815	1.17686	1.11822
220.131	1.2654	1.00464	1.2654	1.08027	1.1374	1.1761	1.08233	1.20823	1.12932	1.09384	1.17754	1.13335	1.3074
221.063	1.34649	0.956457	1.34649	0.999189	1.21849	0.969207	1.04067	0.954385	1.02122	0.983702	1.00309	1.1854	1.38849
221.984	1.04919	1.03182	1.04919	1.02622	0.921189	0.951966	0.957333	1.11208	1.31851	0.997176	1.20219	1.16891	1.09119
222.906	1.02216	1.04441	1.02216	1.21541	0.894162	1.15886	1.10317	0.985154	0.967162	0.98303	1.04077	1.16426	1.06416
223.837	1.10324	1.02345	1.10324	1.29649	0.975243	1.05541	1.0615	1.06208	1.12932	1.04732	1.08988	1.09597	1.14524
224.769	1.1573	0.989207	1.1573	0.999189	1.0293	1.19335	0.957333	1.04285	1.07527	0.946739	1.10563	1.15447	1.1993
225.7	1.18432	0.976912	1.18432	0.972162	1.05632	1.02093	1.0615	0.927462	0.994189	1.03347	1.09221	1.18073	1.22632
226.638	1.18432	1.04315	1.18432	1.05324	1.05632	1.10714	1.01983	1.06208	0.967162	0.973235	1.10113	1.10572	1.22632
227.573	1.07622	0.987689	1.07622	1.1073	0.948216	0.934724	1.124	0.989	0.967162	1.03583	1.04921	1.20208	1.11822
228.495	1.37351	0.999811	1.37351	1.13432	1.24551	1.22783	1.10317	1.16208	1.07527	0.954639	1.02045	1.2155	1.41551
229.426	1.02216	1.05947	1.02216	1.13432	0.894162	1.05541	0.957333	1.00823	1.04824	0.928623	0.99383	1.11674	1.06416
230.358	1.18432	0.985648	1.18432	1.02622	1.05632	0.917483	0.957333	1.08515	1.07527	0.937478	1.09187	1.16434	1.22632
231.279	1.13027	0.918267	1.13027	1.32351	1.00227	1.07955	1.10317	1.10438	0.967162	1.05085	1.0168	1.07909	1.17227
232.201	1.04919	1.01319	1.04919	0.972162	0.921189	1.13817	1.04067	1.21977	0.994189	0.870932	0.977235	1.12208	1.09119
233.122	1.02216	0.995702	1.02216	1.13432	0.894162	0.989897	0.978167	1.06592	1.02122	0.950734	0.966267	1.17713	1.06416
234.044	1.02216	0.893257	1.02216	1.08027	0.894162	0.976103	0.994833	1.08515	1.1023	1.09651	1.15248	1.11627	1.06416
234.975	1.13027	0.969795	1.13027	0.999189	1.00227	1.05541	1.22817	0.989	1.15635	0.921768	1.02397	1.26314	1.17227
235.897	1.10324	0.97966	1.10324	0.972162	0.975243	0.948517	1.08233	1.16208	1.04824	0.971118	1.07676	1.2052	1.14524
236.828	1.13027	0.97885	1.13027	0.972162	1.00227	1.13817	0.894833	1.33515	0.940135	1.01833	1.01916	1.18655	1.17227
237.76	1.02216	1.03058	1.02216	1.08027	0.894162	1.1899	1.124	0.969769	1.04824	0.963806	0.958815	1.26419	1.06416
238.691	1.04919	1.0094	1.04919	1.08027	0.995189	1.0601	0.978167	1.00439	1.12932	1.06953	1.08495	1.00908	1.09119
239.612	1.1573	0.918152	1.1573	1.08027	1.1033	1.14631	1.10317	1.00439	0.913108	1.00838	1.05239	1.06515	1.1993
240.544	1.13027	1.11332	1.13027	1.18838	1.07627	0.939414	1.10317	1.02361	1.1023	1.01704	0.974948	1.05835	1.17227
241.465	1.13027	1.17009	1.13027	1.02622	1.07627	1.04286	1.08233	1.04285	1.04824	1.05502	1.15238	1.0507	1.17227
242.387	1.23838	1.04402	1.23838	1.16135	1.18438	0.939414	1.14483	1.10054	0.967162	1.1393	1.06303	1.14496	1.28038
243.308	1.07622	0.94571	1.07622	1.13432	1.02222	1.00838	1.1865	1.16977	0.940135	1.03758	1.21838	1.02627	1.11822
244.23	1.21135	0.97516	1.21135	0.918108	1.15735	0.956655	1.04067	1.139	1.07527	1.10144	1.1319	1.06945	1.25335
245.151	1.18432	1.04209	1.18432	1.1073	1.13032	1.0601	1.10317	0.927462	1.04824	1.10494	1.0663	1.09814	1.22632
246.073	0.968108	1.00142	0.968108	1.05324	0.914108	0.939414	1.10317	1.08131	1.02122	0.981568	1.07774	1.08929	1.01011
247.004	1.1573	1.04195	1.1573	0.972162	1.0293	0.917483	1.10317	1.11977	0.913108	1.06674	1.08043	1.11621	1.1993
247.936	1.10324	1.02783	1.10324	0.945135	0.975243	1.02093	0.957333	1.10054	0.913108	1.05091	1.05136	1.09208	1.14524
248.867	0.995135	0.930664	0.995135	1.1073	1.01913	0.951966	1.0615	1.04669	0.994189	0.968361	1.06868	1.12115	1.03713
249.789	1.13027	1.10631	1.13027	1.02622	1.15427	1.14507	1.14483	0.989	0.913108	0.966917	1.13496	1.17414	1.17227
250.71	1.04919	1.056	1.04919	1.08027	1.07319	0.989897	1.08233	1.14285	1.07527	0.958102	1.06521	1.20333	1.09119
251.632	1.21135	1.07276	1.21135	0.945135	1.23535	0.989897	0.957333	1.14285	1.02122	0.957286	1.05077	1.14072	1.25335
252.563	1.18432	1.11279	1.18432	1.08027	1.20832	1.0761	0.978167	1.12362	1.02122	0.920694	1.04461	1.13231	1.22632
253.495	1.18432	1.03152	1.18432	0.999189	1.20832	1.05886	1.01983	1.10438	1.12932	0.966167	0.83578	1.13145	1.22632
254.426	0.995135	0.951364	0.995135	1.16135	1.01913	1.02438	1.04067	1.00823	0.967162	1.07208	1.08731	1.15716	1.03713
255.358	1.04919	1.07995	1.04919	1.13432	1.07319	0.989897	0.999	1.11208	0.859054	0.995845	1.02498	1.11476	1.09119
256.279	0.968108	1.05624	0.968108	1.13432	0.992108	0.938172	0.999	1.00823	1.07527	0.921954	1.02818	1.116	1.01011
257.211	1.13027	0.975046	1.13027	0.945135	1.15427	0.938172	1.10317	1.06592	1.23743	1.01331	1.10811	1.09959	1.17227
258.142	1.07622	0.971488	1.07622	0.999189	1.10022	0.965759	1.01983	1.04669	0.859054	0.948732	1.00522	1.18402	1.11822
259.064	1.07622	0.999073	1.07622	0.918108	1.10022	1.0761	1.08233	1.10438	1.12932	1.0818	0.997397	1.23193	1.11822
259.985	1.18432	1.01649	1.18432	1.08027	1.20832	1.19679	1.10317	1.02746	1.02122	1.0979	1.02315	1.28353	1.22632
260.917	1.02216	1.06899	1.02216	0.972162	1.04616	0.920931	0.978167	1.10438	1.1023	0.926854	1.09123	1.08108	1.06416
261.838	0.914054	1.0149	0.914054	0.864054	0.938054	0.886448	1.04067	1.08515	1.04824	1.00339	1.04697	1.20448	0.956054
262.759	1.13027	0.930664	1.13027	1.08027	1.15427	1.02438	0.9365	1.02746	0.913108	0.941629	0.998499	1.17008	1.17227
263.691	1.29243	1.10631	1.29243	1.24243	1.31643	0.90369	0.957333	1.08515	1.04824	0.994586	1.05059	1.22318	1.33443
264.622	0.914054	1.056	0.914054	0.864054	0.938054	1.05886	1.01983	1.02746	0.940135	1.22562	1.01779	1.22715	0.956054
265.554	1.18432	1.07276	1.18432	1.13432	1.20832	0.869207	0.978167	1.00823	0.913108	0.970548	1.01615	1.19683	1.22632
266.475	1.07622	1.11279	1.07622	1.02622	1.10022	1.02438	0.978167	1.06592	1.02122	0.964097	1.02541	1.0766	1.11822
267.407	1.1573	1.03152	1.1573	1.1073	1.1813	1.16231	1.01983	1.14285	1.04824	1.17154	1.07195	1.1441	1.1993
268.338	1.10324	0.951364	1.10324	1.05324	1.12724	1.00714	1.124	0.989	1.1023	0.945173	0.974694	1.16917	1.14524
269.27	0.968108	1.07995	0.968108	0.918108	0.992108	1.00714	1.14483	0.989	1.07527	0.917467	0.97857	1.09985	1.01011
270.191	1.10324	1.05624	1.10324	1.05324	1.12724	1.11059	0.978167	0.969769	1.04824	0.980879	1.10398	1.04724	1.14524
271.113	0.995135	0.975046	0.995135	0.945135	1.01913	1.0761	1.08233	1.10438	1.04824	1.00137	1.14558	1.0978	1.03713
272.173	0.968108	0.971488	0.968108	0.918108	0.992108	1.02438	1.0615	1.10438	1.04824	1.1444	1.15023	1.04989	1.01011
273.106	1.07622	0.999073	1.07622	1.02622	1.10022	0.951966	0.999	0.989	1.1023	1.11136	1.25688	1.22025	1.11822
274.037	1.10324	1.01649	1.10324	1.05324	1.12724	1.09335	0.957333	1.01208	1.1023	1.06436	1.10222	1.11707	1.14524
274.969	1.1573	1.06899	1.1573	1.1073	1.1813	1.05886	0.978167	1.16208	1.1023	0.98275	1.15292	0.996588	1.1993
275.89	1.13027	1.0149	1.13027	1.08027	1.15427	1.02438	0.9365	1.02746	1.18338	1.18706	1.06955	1.07979	1.17227
276.812	1.10324	0.930664	1.10324	1.05324	1.12724	1.21403	0.9365	1.02746	1.12932	1.07788	1.13059	1.06823	1.14524
277.733	1.10324	1.10631	1.10324	1.05324	1.12724	1.02438	0.999	1.14285	0.994189	1.02674	1.09245	1.10122	1.14524
278.655	1.10324	1.056	1.10324	1.05324	1.12724	1.05886	1.01983	1.02746	1.15635	1.02878	1.09011	1.12535	1.14524
279.576	1.04919	1.0094	1.04919	1.08027	0.995189	1.0601	0.978167	1.00439	1.12932	1.06953	1.08495	1.00908	1.09119
280.498	1.1573	0.918152	1.1573	1.08027	1.1033	1.14631	1.10317	1.00439	0.913108	1.00838	1.05239	1.06515	1.1993
281.419	1.13027	1.11332	1.13027	1.18838	1.07627	0.939414	1.10317	1.02361	1.1023	1.01704	0.974948	1.05835	1.17227
282.593	1.13027	1.17009	1.13027	1.02622	1.07627	1.04286	1.08233	1.04285	1.04824	1.05502	1.15238	1.0507	1.17227
283.513	1.23838	1.04402	1.23838	1.16135	1.18438	0.939414	1.14483	1.10054	0.967162	1.1393	1.06303	1.14496	1.28038
284.434	1.07622	0.94571	1.07622	1.13432	1.02222	1.00838	1.1865	1.16977	0.940135	1.03758	1.21838	1.02627	1.11822
285.356	1.21135	0.97516	1.21135	0.918108	1.15735	0.956655	1.04067	1.139	1.07527	1.10144	1.1319	1.06945	1.25335
286.277	1.18432	1.04209	1.18432	1.1073	1.13032	1.0601	1.10317	0.927462	1.04824	1.10494	1.0663	1.09814	1.22632
287.206	0.968108	1.00142	0.968108	1.05324	0.914108	0.939414	1.10317	1.08131	1.02122	0.981568	1.07774	1.08929	1.01011
288.13	1.1573	1.04195	1.1573	0.972162	1.0293	0.917483	1.10317	1.11977	0.913108	1.06674	1.08043	1.11621	1.1993
289.068	1.10324	1.02783	1.10324	0.945135	0.975243	1.02093	0.957333	1.10054	0.913108	1.05091	1.05136	1.09208	1.14524
289.993	0.995135	1.00428	0.995135	1.1573	0.955135	0.99928	0.929267	1.08515	1.12527	1.00976	1.05511	1.02999	1.03713
290.914	1.10324	0.904351	1.10324	0.995135	1.06324	0.899351	1.15317	0.950538	1.1523	1.06761	1.19095	1.07853	1.14524
291.836	1.18432	1.03379	1.18432	1.10324	1.14432	1.02879	1.06983	1.04669	0.990135	1.13474	1.10715	1.07608	1.22632
292.757	1.07622	0.947503	1.07622	1.18432	1.03622	0.942503	1.21567	0.950538	1.09824	1.08579	1.19046	0.993771	1.11822
293.679	1.07622	0.995788	1.07622	1.10324	1.03622	0.990788	1.06983	0.950538	1.17932	1.0816	1.07971	1.13506	1.11822
294.6	1.2654	1.05501	1.2654	1.07622	1.22541	1.05001	1.15317	0.931308	1.09824	1.03931	1.16654	1.04138	1.3074
295.522	1.07622	1.01289	1.07622	1.02216	1.03622	1.00789	1.19483	1.239	1.07122	1.07421	1.12484	1.10956	1.11822
296.443	1.13027	1.0411	1.13027	0.941081	1.09027	1.0361	1.09067	1.02746	1.01716	1.05387	1.09932	0.990837	1.17227
297.522	1.1573	1.08601	1.1573	1.13027	1.1173	1.08101	1.2365	1.14285	0.936081	1.06401	1.12914	0.993118	1.1993
298.522	0.995135	1.03305	0.995135	1.04919	0.955135	1.02805	1.09067	1.12362	1.12527	1.07318	1.08555	1.0232	1.03713
299.522	1.10324	1.00571	1.10324	1.10324	1.06324	1.00071	1.09067	1.14285	1.04419	1.05348	1.05974	0.917634	1.14524

[truncated: 11 more sheets: NR1wt+NR2AmE interphase (n=14), NR1wt+NR2AmE mitosis (n=13), HEK293 non transfec inter(n=10), HEK293 non transfec mitos (n=9), NR1mA+NR2AmA interphase (n=11), NR1mA+NR2AmA mitosis (n=11), Mitotic index HEk293, Percentage laggin chromosomes, Pericentrin fragmentation, Monasters, Current inactivation WT and mE]
